# Supplementary material for: In Systemic Sclerosis, a Unique Long Non Coding RNA Regulates Genes and Pathways Involved in the Three Main Features of the Disease (Vasculopathy, Fibrosis and Autoimmunity) and in Carcinogenesis
Source: J Clin Med. 2019 Mar 7;8(3):320. doi: 10.3390/jcm8030320 (PMC6462909; doi:10.3390/jcm8030320)
Supplement: Supplementary file 1 [file jcm-08-00320-s001.zip]

Archive with 11 entries (11 files):
- Supplementary Figure S1 SSC-LONG PCR.tif
- Supplementary Figure S2 PCR GENI.tif
- Supplementary Figure S3 elisa test.tif
- Supplementary table S1.docx
- Supplementary Table S2.xlsx
- Supplementary Table S3.xlsx
- Supplementary Table S4.xlsx
- Supplementary Table S5.xlsx
- Supplementary Table S6.xlsx
- Supplementary Table S7.xlsx
- Supplementary Table S8.xlsx
