# Supplementary material for: In Systemic Sclerosis, a Unique Long Non Coding RNA Regulates Genes and Pathways Involved in the Three Main Features of the Disease (Vasculopathy, Fibrosis and Autoimmunity) and in Carcinogenesis
Source: J Clin Med. 2019 Mar 7;8(3):320. doi: 10.3390/jcm8030320 (PMC6462909; doi:10.3390/jcm8030320)
Supplement: Supplementary file 1 [file jcm-08-00320-s001.zip › Supplementary Table S2.xlsx]

## Sheet: Foglio1
Supplementary table 2. Genes modulated in SSc patients versus healthy subjects.
ID	Fold Change	p-value	Gene Symbol	Description
TC0600011481.hg.1	2.06	0.0016	AGPAT1	1-acylglycerol-3-phosphate O-acyltransferase 1
TC0900011992.hg.1	1.6	0.0041	AGPAT2	1-acylglycerol-3-phosphate O-acyltransferase 2
TC1700007865.hg.1	1.54	0.006	CNP	2,3-cyclic nucleotide 3 phosphodiesterase
TC1200012708.hg.1	2.66	0.0007	OAS1	2-5-oligoadenylate synthetase 1
TC1200008920.hg.1	2.49	0.0026	OAS3	2-5-oligoadenylate synthetase 3
TC1700012120.hg.1	1.58	0.001	OGFOD3	2-oxoglutarate and iron-dependent oxygenase domain containing 3
TC1700007057.hg.1	1.53	0.0046	NT5M	5,3-nucleotidase, mitochondrial
TC0700010692.hg.1	2.02	3.83e-05	NT5C3A	5-nucleotidase, cytosolic IIIA
TC1400006853.hg.1	2.22	0.0004	AKAP6	A kinase (PRKA) anchor protein 6
TC0300013838.hg.1	1.77	0.0047	ABHD14A	abhydrolase domain containing 14A
TC0600009868.hg.1	-1.73	0.0002	ARMT1	acidic residue methyltransferase 1
TC0100011533.hg.1	1.93	0.0076	ATF3	activating transcription factor 3
TC1000008516.hg.1	-1.55	0.002	ACSM6	acyl-CoA synthetase medium-chain family member 6
TC0100012675.hg.1	1.68	0.0059	ACOT7	acyl-CoA thioesterase 7
TC0700010751.hg.1	-1.96	0.0031	AOAH	acyloxyacyl hydrolase (neutrophil)
TC0200015869.hg.1	-1.81	0.0077	AP1S3	adaptor-related protein complex 1 sigma 3 subunit
TC0100015921.hg.1	1.92	1.81e-05	ADAR	adenosine deaminase, RNA-specific
TC0600014124.hg.1	-1.78	0.0065	ADCY10P1	adenylate cyclase 10 (soluble) pseudogene 1
TC1900009452.hg.1	-1.98	0.0026	ADGRE4P	adhesion G protein-coupled receptor E4, pseudogene
TC0100016971.hg.1	1.63	0.0014	ADIPOR1	adiponectin receptor 1
TC0300008086.hg.1	-1.73	0.0021	ARL6	ADP-ribosylation factor like GTPase 6
TC0200007717.hg.1	-1.93	7.23e-05	AHSA2	AHA1, activator of heat shock 90kDa protein ATPase homolog 2 (yeast)
TC0800012308.hg.1	-1.65	0.0078	ADHFE1; C8orf46	alcohol dehydrogenase, iron containing 1; chromosome 8 open reading frame 46
TC1900006796.hg.1	1.77	0.0084	ALKBH7	alkB homolog 7
TC0200007058.hg.1	2.43	1.63e-05	ATRAID	all-trans retinoic acid-induced differentiation factor
TC1200012842.hg.1	-1.57	0.0005	ANAPC7	anaphase promoting complex subunit 7
TC0100017267.hg.1	-1.65	0.0002	ANGEL2	angel homolog 2 (Drosophila)
TC0200013567.hg.1	-1.72	0.0064	ANKRD36B	ankyrin repeat domain 36B
TC1200007418.hg.1	2.11	0.0001	ANO6	anoctamin 6
TC0X00009025.hg.1	1.52	0.0053	ANOS1	anosmin 1
TC0100015728.hg.1	1.91	0.0001	APH1A	APH1A gamma secretase subunit
TC0100010185.hg.1	1.7	0.0087	APOA1BP	apolipoprotein A-I binding protein
TC1500008231.hg.1	1.81	0.0002	AEN	apoptosis enhancing nuclease
TC1200008574.hg.1	-1.81	0.0069	APAF1	apoptotic peptidase activating factor 1
TC1700006717.hg.1	3.73	0.001	ALOX12	arachidonate 12-lipoxygenase
TC1000010509.hg.1	-1.89	0.0002	AGAP4	ArfGAP with GTPase domain, ankyrin repeat and PH domain 4
TC1000012567.hg.1	-2.02	0.0007	AGAP5	ArfGAP with GTPase domain, ankyrin repeat and PH domain 5
TC1000007598.hg.1	-1.73	5.39e-05	AGAP6	ArfGAP with GTPase domain, ankyrin repeat and PH domain 6
TC1000007499.hg.1	-1.81	0.0019	AGAP7P	ArfGAP with GTPase domain, ankyrin repeat and PH domain 7, pseudogene
TC1000007007.hg.1	2.04	0.0017	ARMC3	armadillo repeat containing 3
TC0X00010366.hg.1	1.74	0.0004	ARMCX6	armadillo repeat containing, X-linked 6
TC1900007089.hg.1	1.78	0.0003	ASNA1	arsA arsenite transporter, ATP-binding, homolog 1 (bacterial)
TC0200015779.hg.1	1.64	0.0007	DNPEP	aspartyl aminopeptidase
TC1000007761.hg.1	2.17	0.0004	ARID5B	AT rich interactive domain 5B (MRF1-like)
TC1700012460.hg.1	-1.51	0.0012	ABCA5	ATP binding cassette subfamily A member 5
TC1800008584.hg.1	1.56	0.0032	ATP5A1	ATP synthase, H+ transporting, mitochondrial F1 complex, alpha subunit 1, cardiac muscle
TC1900006520.hg.1	1.77	0.0032	ATP5D	ATP synthase, H+ transporting, mitochondrial F1 complex, delta subunit
TC1700008178.hg.1	1.61	0.0021	ATP5G1	ATP synthase, H+ transporting, mitochondrial Fo complex subunit C1 (subunit 9)
TC0700013591.hg.1	1.53	0.0026	ATP5J2	ATP synthase, H+ transporting, mitochondrial Fo complex subunit F2
TC1900010748.hg.1	1.7	0.0047	ATP5SL	ATP5S-like
TC0X00008831.hg.1	1.53	0.0009	ATP6AP1	ATPase, H+ transporting, lysosomal accessory protein 1
TC0X00007766.hg.1	1.54	0.0085	ATG4AP1	autophagy related 4A, cysteine peptidase pseudogene 1
TC2100006861.hg.1	-1.72	0.0015	BACH1-IT2	BACH1 intronic transcript 2
TC0100017258.hg.1	1.75	0.0003	BATF3	basic leucine zipper transcription factor, ATF-like 3
TC1900006470.hg.1	1.83	0.0022	BSG	basigin (Ok blood group)
TC1800008891.hg.1	2.1	0.0013	BCL2	B-cell CLL/lymphoma 2
TC1600009992.hg.1	1.59	0.0004	BCL7C	B-cell CLL/lymphoma 7C
TC1100011158.hg.1	1.64	0.0002	BAD	BCL2-associated agonist of cell death
TC1100013174.hg.1	1.97	7.44e-05	BSCL2	Berardinelli-Seip congenital lipodystrophy 2 (seipin)
TC1100013121.hg.1	1.78	0.0029	BET1L	Bet1 golgi vesicular membrane trafficking protein-like
TC1100013093.hg.1	-1.57	0.0069	BCO2; RPS12P21	beta-carotene oxygenase 2; ribosomal protein S12 pseudogene 21
TC1200012640.hg.1	2.09	3.64e-05	BLOC1S1	biogenesis of lysosomal organelles complex-1, subunit 1
TC1200012642.hg.1	1.6	0.0016	BLOC1S1-RDH5	Uncharacterized protein [Source:UniProtKB/TrEMBL;Acc:F8VNQ1]
TC1000012568.hg.1	-1.85	0.0002	BMS1P4	BMS1 ribosome biogenesis factor pseudogene 4
TC0600006873.hg.1	3.9	0.0005	BMP6	bone morphogenetic protein 6
TC0800010137.hg.1	1.71	0.0021	BRF2	BRF2, RNA polymerase III transcription initiation factor 50 kDa subunit
TC1200009300.hg.1	1.82	0.0002	BRI3BP	BRI3 binding protein
TC0600012554.hg.1	2.41	2.59e-05	BACH2	BTB and CNC homology 1, basic leucine zipper transcription factor 2
TC0500013298.hg.1	-1.96	0.0001	C1QTNF3	C1q and tumor necrosis factor related protein 3
TC1500010429.hg.1	1.91	0.0002	CIB1	calcium and integrin binding 1 (calmyrin)
TC1900011056.hg.1	2.4	0.0003	CABP5	calcium binding protein 5
TC1100008005.hg.1	1.71	0.0007	CAPN1	calpain 1, (mu/I) large subunit
TC0100006438.hg.1	-1.65	0.0038	CICP27	capicua transcriptional repressor pseudogene 27[Source:HGNC Symbol;Acc:HGNC:48835]
TC1100013192.hg.1	1.62	0.0041	CLCF1	cardiotrophin-like cytokine factor 1
TC0100013000.hg.1	1.57	0.0012	CASP9	caspase 9
TC1900011061.hg.1	-1.64	5.19e-05	CARD8	caspase recruitment domain family, member 8
TC1100011888.hg.1	1.72	0.0002	CTSC	cathepsin C
TC0400012213.hg.1	1.53	0.0072	CTSKJ	cathepsin K
TC0500013231.hg.1	-1.73	0.0002	CATSPER3	cation channel, sperm associated 3
TC1400010776.hg.1	-2.53	0.0071	CATSPERB	catsper channel auxiliary subunit beta
TC0300011899.hg.1	-1.55	0.0038	CBLB	Cbl proto-oncogene B, E3 ubiquitin protein ligase
TC2000009596.hg.1	1.53	0.0006	CTCFL	CCCTC-binding factor (zinc finger protein)-like
TC0800012392.hg.1	1.67	0.0003	CNOT7	CCR4-NOT transcription complex subunit 7
TC1100006494.hg.1	1.86	0.0023	CD151	CD151 molecule (Raph blood group)
TC0300013859.hg.1	2.95	0.0015	CD200	CD200 molecule
TC0400006951.hg.1	1.84	0.0005	CD38	CD38 molecule
TC2000007519.hg.1	1.59	0.009	CD40	CD40 molecule, TNF receptor superfamily member 5
TC1700012109.hg.1	1.53	0.0006	CD7	CD7 molecule
TC1900008166.hg.1	3.55	0.0029	CD79A	CD79a molecule, immunoglobulin-associated alpha
TC1700011430.hg.1	2.61	0.0011	CD79B	CD79b molecule, immunoglobulin-associated beta
TC0200015397.hg.1	-1.65	0.0032	CLK1	CDC like kinase 1
TC1600009942.hg.1	1.53	0.0018	CDIPT	CDP-diacylglycerol--inositol 3-phosphatidyltransferase
TC1900009628.hg.1	1.54	0.0092	CDC37	cell division cycle 37
TC0400008379.hg.1	-1.68	4.27e-05	CDC42P4	cell division cycle 42 pseudogene 4 [Source:HGNC Symbol;Acc:HGNC:44428]
TC0700010435.hg.1	2.03	0.0073	CDCA7L	cell division cycle associated 7-like
TC1000010566.hg.1	-1.94	0.0023	CTGLF12P	centaurin, gamma-like family, member 12 pseudogene
TC2000008232.hg.1	1.57	0.0006	CENPB	centromere protein B
TC0300012768.hg.1	1.61	0.0029	CP	ceruloplasmin (ferroxidase)
TC0100015994.hg.1	1.6	0.0032	CCT3	chaperonin containing TCP1, subunit 3 (gamma)
TC1700009144.hg.1	1.55	0.0002	CHMP6	charged multivesicular body protein 6
TC0500010639.hg.1	1.55	0.0053	CCL28	chemokine (C-C motif) ligand 28
TC0400011053.hg.1	9.89	0.0001	CXCL10	chemokine (C-X-C motif) ligand 10
TC0400011054.hg.1	2.11	0.0029	CXCL11	chemokine (C-X-C motif) ligand 11
TC0200015711.hg.1	3.16	0.0028	CXCR2P1	chemokine (C-X-C motif) receptor 2 pseudogene 1
TC1100009225.hg.1	2.56	0.0068	CXCR5	chemokine (C-X-C motif) receptor 5
TC0300007251.hg.1	-2.9	0.0012	CXCR6	chemokine (C-X-C motif) receptor 6
TC1000011376.hg.1	2.14	0.0033	CH25H	cholesterol 25-hydroxylase
TC1800007899.hg.1	1.52	0.0057	CBX3P2	chromobox homolog 3 pseudogene 2
TC1700011953.hg.1	1.93	0.0001	CBX4	chromobox homolog 4
TC0100009417.hg.1	1.73	0.0005	C1orf162	chromosome 1 open reading frame 162
TC0100015902.hg.1	1.58	0.0029	C1orf43	chromosome 1 open reading frame 43
TC1000009985.hg.1	2.03	0.0005	C10orf113	chromosome 10 open reading frame 113
TC1100011375.hg.1	1.79	0.0002	C11orf24	chromosome 11 open reading frame 24
TC1100012375.hg.1	1.62	0.0026	C11orf71	chromosome 11 open reading frame 71
TC1600008963.hg.1	1.58	0.0005	C16orf13	chromosome 16 open reading frame 13
TC1700012126.hg.1	1.63	0.0004	C17orf62	chromosome 17 open reading frame 62
TC1900009747.hg.1	1.71	0.0012	C19orf43	chromosome 19 open reading frame 43
TC0200016581.hg.1	4.24	0.0005	C2orf88	chromosome 2 open reading frame 88
TC2100007342.hg.1	1.55	0.0077	C21orf33	chromosome 21 open reading frame 33
TC0300013977.hg.1	-1.68	0.0082	C3orf62	chromosome 3 open reading frame 62
TC0600014246.hg.1	-1.77	4.74e-05	C6orf229	chromosome 6 open reading frame 229
TC0600007608.hg.1	3.64	0.0002	C6orf25	chromosome 6 open reading frame 25
TC1600010711.hg.1	1.77	4.14e-05	CHTF8	chromosome transmission fidelity factor 8
TC0X00009208.hg.1	-1.59	0.0003	CXorf23	chromosome X open reading frame 23
TC1500008053.hg.1	2.03	0.0027	CFAP161	cilia and flagella associated protein 161
TC1200012801.hg.1	1.51	0.001	CS	citrate synthase
TC1400006686.hg.1	5.88	0.0007	CMTM5	CKLF-like MARVEL transmembrane domain containing 5
TC0300006968.hg.1	1.76	1.92e-05	CMTM7	CKLF-like MARVEL transmembrane domain containing 7
TC0500012938.hg.1	2.09	1.24e-05	CLTB	clathrin, light chain B
TC0800009961.hg.1	3.46	0.0022	CLU	clusterin
TC1600011060.hg.1	1.78	0.0002	COTL1	coactosin-like F-actin binding protein 1
TC0600010709.hg.1	3.2	0.0065	F13A1	coagulation factor XIII, A1 polypeptide
TC0100016828.hg.1	1.55	0.0027	F13B	coagulation factor XIII, B polypeptide
TC1900011909.hg.1	1.81	8.06e-05	COPE	coatomer protein complex subunit epsilon
TC1000012485.hg.1	-1.91	0.0029	CC2D2B	coiled-coil and C2 domain containing 2B
TC1900009676.hg.1	1.55	0.0052	CCDC151	coiled-coil domain containing 151
TC0100018220.hg.1	-1.53	0.0004	CCDC30	coiled-coil domain containing 30
TC1100009233.hg.1	-1.58	0.0021	CCDC84	coiled-coil domain containing 84
TC1200012864.hg.1	1.51	0.0029	CCDC92	coiled-coil domain containing 92
TC0600008462.hg.1	3.19	0.0037	COL19A1	collagen, type XIX, alpha 1
TC2000008860.hg.1	1.69	0.0002	COMMD7	COMM domain containing 7
TC1100010546.hg.1	1.8	0.0007	COMMD9	COMM domain containing 9
TC0100011413.hg.1	1.85	0.0007	CR2	complement component (3d/Epstein Barr virus) receptor 2
TC1600009731.hg.1	-1.78	0.0003	COG7	component of oligomeric golgi complex 7
TC0600014284.hg.1	1.61	0.0051	CPNE5	copine V
TC1100008270.hg.1	2.28	0.0017	CTTN	cortactin
TC1500008317.hg.1	1.59	0.0003	CRTC3	CREB regulated transcription coactivator 3
TC0700013075.hg.1	1.54	0.0065	CRYGN	crystallin gamma N
TC0300007055.hg.1	4.54	0.0005	CTDSPL	CTD small phosphatase like
TC0700009346.hg.1	1.56	0.0026	CLEC2L	C-type lectin domain family 2, member L
TC1200009891.hg.1	-1.99	0.0066	CLEC7A	C-type lectin domain family 7, member A
TC1000011679.hg.1	1.51	0.0004	CUEDC2	CUE domain containing 2
TC0200015887.hg.1	-1.65	5.18e-05	CUL3	cullin 3
TC0600011809.hg.1	1.9	1.37e-05	CCND3	cyclin D3
TC0200015764.hg.1	1.6	1.58e-05	CNPPD1	cyclin Pas1/PHO80 domain containing 1
TC1200010977.hg.1	1.53	0.0071	CDK4	cyclin-dependent kinase 4
TC0600007847.hg.1	2.68	0.0032	CDKN1A	cyclin-dependent kinase inhibitor 1A (p21, Cip1)
TC1400009128.hg.1	1.72	0.0008	CDKL1	cyclin-dependent kinase-like 1 (CDC2-related kinase)
TC2000008678.hg.1	2.17	3.99e-05	CST3	cystatin C
TC0100016917.hg.1	1.64	0.0027	CSRP1	cysteine and glycine-rich protein 1
TC1800007907.hg.1	-1.65	0.009	LOC727896	cysteine and histidine rich domain containing 1 pseudogene
TC2200007780.hg.1	1.54	0.0013	CRELD2	cysteine rich with EGF-like domains 2
TC0300010770.hg.1	1.77	0.0077	CSRNP1	cysteine-serine-rich nuclear protein 1
TC0200011624.hg.1	3.45	0.0033	CMPK2	cytidine monophosphate (UMP-CMP) kinase 2, mitochondrial
TC2200008886.hg.1	1.62	0.0004	CYB5R3	cytochrome b5 reductase 3
TC1100011032.hg.1	2.2	0.0027	CYB561A3	cytochrome b561 family, member A3
TC0200008554.hg.1	1.6	0.0014	COX5B	cytochrome c oxidase subunit Vb
TC1200012716.hg.1	2	3.64e-05	COX6A1	cytochrome c oxidase subunit VIa polypeptide 1
TC1100013027.hg.1	2.19	2.58e-05	COX8A	cytochrome c oxidase subunit VIIIA (ubiquitous)
TC0800009239.hg.1	1.54	0.002	CYC1	cytochrome c-1
TC0700010118.hg.1	-1.5	0.0017	CYP3A54P	cytochrome P450 family 3 subfamily A member 54, pseudogene
TC0500013301.hg.1	2.69	0.0015	DAB2	Dab, mitogen-responsive phosphoprotein, homolog 2 (Drosophila)
TC1600009966.hg.1	1.71	0.0006	DCTPP1	dCTP pyrophosphatase 1
TC1100009689.hg.1	1.52	0.0005	DEAF1	DEAF1 transcription factor
TC0500010104.hg.1	1.63	0.0006	DAP	death-associated protein
TC1400008665.hg.1	2.11	0.0028	DAD1	defender against cell death 1
TC0800006969.hg.1	1.73	0.0029	DMTN	dematin actin binding protein
TC0100012222.hg.1	1.6	0.0015	DESI2	desumoylating isopeptidase 2
TC1700010707.hg.1	1.73	0.0076	DHX58	DEXH (Asp-Glu-X-His) box polypeptide 58
TC1700012089.hg.1	1.82	0.0006	DCXR	dicarbonyl/L-xylulose reductase
TC0100015061.hg.1	-1.69	0.0001	DBT	dihydrolipoamide branched chain transacylase E2
TC1000009397.hg.1	1.56	0.0042	DPYSL4	dihydropyrimidinase-like 4
TC0900012033.hg.1	1.51	0.0046	DPP7	dipeptidyl-peptidase 7
TC1400007320.hg.1	2.58	0.0091	DACT1	dishevelled-binding antagonist of beta-catenin 1
TC1000007990.hg.1	2.32	0.0017	DDIT4	DNA damage inducible transcript 4
TC0100008620.hg.1	2.47	0.0003	DNAJC6	DnaJ (Hsp40) homolog, subfamily C, member 6
TC0500013376.hg.1	1.53	0.0032	DND1	DND microRNA-mediated repression inhibitor 1
TC0800008266.hg.1	-1.86	0.0095	DPY19L4	dpy-19-like 4 (C. elegans)
TC0700007367.hg.1	1.59	9.27e-05	DBNL	drebrin-like
TC0300007383.hg.1	1.6	0.0035	DAG1	dystroglycan 1 (dystrophin-associated glycoprotein 1)
TC0X00009493.hg.1	2.03	0.0016	EFHC2	EF-hand domain (C-terminal) containing 2
TC0100016060.hg.1	1.61	0.0001	ELL2P1	elongation factor, RNA polymerase II, 2 pseudogene 1
TC0600012379.hg.1	-2.45	0.0002	ELOVL4	ELOVL fatty acid elongase 4
TC1700009081.hg.1	-1.57	0.0047	ENGASE	endo-beta-N-acetylglucosaminidase
TC1100012686.hg.1	2.7	0.0015	ESAM	endothelial cell adhesion molecule
TC0400007851.hg.1	1.84	0.0092	EPGN	epithelial mitogen
TC1300008760.hg.1	2.33	0.007	EPSTI1	epithelial stromal interaction 1 (breast)
TC1000009240.hg.1	-1.53	0.001	EDRF1	erythroid differentiation regulatory factor 1
TC0200010567.hg.1	1.72	0.0037	EEF1B2; SNORA41	eukaryotic translation elongation factor 1 beta 2; small nucleolar RNA, H/ACA box 41
TC1200007697.hg.1	1.53	0.0049	EIF4A1P4	eukaryotic translation initiation factor 4A1 pseudogene 4
TC1700006738.hg.1	1.67	0.0011	EIF5A	eukaryotic translation initiation factor 5A
TC2000010006.hg.1	1.61	0.0005	EIF6	eukaryotic translation initiation factor 6
TC1900010941.hg.1	1.71	0.0001	ERCC1	excision repair cross-complementation group 1
TC1700007220.hg.1	-1.57	0.0085	FAM106B	family with sequence similarity 106, member B
TC1100007727.hg.1	3.15	0.0004	FAM111B	family with sequence similarity 111, member B
TC1700011060.hg.1	1.84	0.0004	FAM117A	family with sequence similarity 117, member A
TC0X00010877.hg.1	-1.7	0.0016	FAM122B	family with sequence similarity 122B
TC1900007330.hg.1	1.79	0.005	FAM129C	family with sequence similarity 129, member C
TC0200010834.hg.1	1.77	4.25e-05	FAM134A	family with sequence similarity 134, member A
TC0500013291.hg.1	-1.81	0.0089	FAM173B	family with sequence similarity 173, member B
TC1700012070.hg.1	1.56	0.0037	FAM195B	family with sequence similarity 195, member B
TC1000012603.hg.1	1.75	0.0049	FAM53B	family with sequence similarity 53, member B
TC1100013043.hg.1	2	0.0007	FAM89B	family with sequence similarity 89, member B
TC0800008758.hg.1	-1.64	0.0007	FAM91A1	family with sequence similarity 91, member A1
TC1600010604.hg.1	1.5	0.0044	FAM96B	family with sequence similarity 96, member B
TC0500012567.hg.1	9.99	0.0003	FAXDC2	fatty acid hydroxylase domain containing 2
TC1100006906.hg.1	-1.76	0.0053	FAR1	fatty acyl CoA reductase 1
TC0900012021.hg.1	1.69	0.0007	FBXW5	F-box and WD repeat domain containing 5
TC1400009016.hg.1	1.85	0.0003	FBXO33	F-box protein 33
TC0100006862.hg.1	1.85	0.0001	FBXO6	F-box protein 6
TC1900009491.hg.1	8.17	<0.00001	FCER2	Fc fragment of IgE, low affinity II, receptor for (CD23)
TC0100016052.hg.1	3.26	0.0057	FCRL1	Fc receptor-like 1
TC1100007938.hg.1	2.09	0.0007	FERMT3	fermitin family member 3
TC1100011258.hg.1	1.58	0.0016	FIBP	fibroblast growth factor (acidic) intracellular binding protein
TC1100013185.hg.1	2.22	0.0001	FAU	Finkel-Biskis-Reilly murine sarcoma virus (FBR-MuSV) ubiquitously expressed
TC0600011635.hg.1	1.87	0.0098	FKBP5	FK506 binding protein 5
TC0100010586.hg.1	1.57	0.0071	FMO4	flavin containing monooxygenase 4
TC1300008688.hg.1	1.65	0.0072	FOXO1	forkhead box O1
TC0800012405.hg.1	-1.61	0.0024	FUT10	fucosyltransferase 10 (alpha (1,3) fucosyltransferase)
TC0100010674.hg.1	-1.7	0.0011	GPR52	G protein-coupled receptor 52
TC0500009622.hg.1	1.53	0.0006	GRK6	G protein-coupled receptor kinase 6
TC0500006808.hg.1	-1.72	0.0079	AC016549.1	GALI1870 [Source:UniProtKB/TrEMBL;Acc:Q6UWR0]
TC0100007747.hg.1	1.52	0.003	GJB3	gap junction protein beta 3
TC1700010590.hg.1	-1.58	0.0024	GSDMB	gasdermin B
TC0900012167.hg.1	1.81	0.0005	GSN	gelsolin
TC0700013568.hg.1	-1.68	0.0027	GTF2IP9	general transcription factor IIi pseudogene 9 [Source:HGNC Symbol;Acc:HGNC:51721]
TC0200007929.hg.1	-1.67	0.0002	GMCL1	germ cell-less, spermatogenesis associated 1
TC1700007976.hg.1	1.71	0.0015	G6PC3	glucose 6 phosphatase, catalytic, 3
TC1900011707.hg.1	1.62	0.0022	GPI	glucose-6-phosphate isomerase
TC1600010500.hg.1	1.57	0.0084	GOT2	glutamic-oxaloacetic transaminase 2, mitochondrial
TC0300011059.hg.1	2.06	0.0002	GPX1	glutathione peroxidase 1
TC1100008144.hg.1	1.73	0.0012	GSTP1	glutathione S-transferase pi 1
TC1400007752.hg.1	1.94	0.008	GSTZ1	glutathione S-transferase zeta 1
TC0200009189.hg.1	1.6	0.0046	GYPC	glycophorin C (Gerbich blood group)
TC0100016296.hg.1	2.18	0.0023	GPA33	glycoprotein A33 (transmembrane)
TC2200006614.hg.1	2.88	0.0034	GP1BB; SEPT5	glycoprotein Ib (platelet), beta polypeptide; septin 5
TC0800009237.hg.1	1.55	0.0028	GPAA1	glycosylphosphatidylinositol anchor attachment 1
TC2000007915.hg.1	1.62	0.0026	GNAS	GNAS complex locus
TC0500010554.hg.1	-1.65	0.0077	GOLGA5P1	golgin A5 pseudogene 1 [Source:HGNC Symbol;Acc:HGNC:43925]
TC0200007249.hg.1	-1.62	0.0018	GPATCH11	G-patch domain containing 11
TC0500007408.hg.1	-3.34	0.002	GZMK	granzyme K
TC1500010744.hg.1	2.78	0.001	GCOM1	GRINL1A complex locus 1
TC0900009043.hg.1	3.29	0.0034	GFI1B	growth factor independent 1B transcription repressor
TC0200014790.hg.1	1.95	0.0009	GRB14	growth factor receptor bound protein 14
TC1400009239.hg.1	2	0.0011	GCH1	GTP cyclohydrolase 1
TC0700010075.hg.1	1.78	0.0047	GNA12	guanine nucleotide binding protein (G protein) alpha 12
TC1800006706.hg.1	1.67	0.0016	GNAL	guanine nucleotide binding protein (G protein), alpha activating activity polypeptide
TC0700008181.hg.1	1.7	0.009	GNAI1	guanine nucleotide binding protein (G protein), alpha inhibiting activity polypeptide 1
TC0300007410.hg.1	1.56	0.0005	GNAI2	guanine nucleotide binding protein (G protein), alpha inhibiting activity polypeptide 2
TC2200006827.hg.1	4.26	0.0007	GNAZ	guanine nucleotide binding protein (G protein), alpha z polypeptide
TC0700008560.hg.1	1.57	0.0017	GNB2	guanine nucleotide binding protein (G protein), beta polypeptide 2
TC0700008351.hg.1	4.76	0.0083	GNG11	guanine nucleotide binding protein (G protein), gamma 11
TC0600013874.hg.1	1.6	0.0059	GNG5P1	guanine nucleotide binding protein (G protein), gamma 5 pseudogene 1
TC0600007067.hg.1	2.23	0.0032	GMPR	guanosine monophosphate reductase
TC0400009086.hg.1	2.35	0.0023	GUCY1A3	guanylate cyclase 1, soluble, alpha 3
TC0400009088.hg.1	3.26	0.0043	GUCY1B3	guanylate cyclase 1, soluble, beta 3
TC0100011855.hg.1	1.51	0.001	GUK1	guanylate kinase 1
TC2200008226.hg.1	1.56	0.0011	GUCD1	guanylyl cyclase domain containing 1
TC0300012384.hg.1	1.55	0.0005	H1FX	H1 histone family, member X
TC2100007316.hg.1	1.62	0.002	H2BFS	H2B histone family, member S (pseudogene)
TC0200012312.hg.1	-2.15	0.0016	HSPE1P13	heat shock protein family E (Hsp10) member 1 pseudogene 13
TC1100012472.hg.1	-2.2	0.0011	HSPE1P18	heat shock protein family E (Hsp10) member 1 pseudogene 18
TC1500008616.hg.1	-1.85	0.0028	HERC2P3	hect domain and RLD 2 pseudogene 3
TC1500006675.hg.1	-1.87	0.0003	HERC2P9	hect domain and RLD 2 pseudogene 9
TC1700012468.hg.1	1.74	0.0086	HN1	hematological and neurological expressed 1
TC1900007891.hg.1	2.06	0.0016	HCST	hematopoietic cell signal transducer
TC0300009916.hg.1	1.68	0.0009	HES1	hes family bHLH transcription factor 1
TC0100012940.hg.1	1.8	0.0073	HNRNPCL4	heterogeneous nuclear ribonucleoprotein C-like 4
TC1000007891.hg.1	1.87	0.0005	HK1	hexokinase 1
TC0500007792.hg.1	-1.51	0.0006	HEXB	hexosaminidase B (beta polypeptide)
TC0100006771.hg.1	1.73	0.0004	H6PD	hexose-6-phosphate dehydrogenase (glucose 1-dehydrogenase)
TC0500009587.hg.1	1.82	0.004	HIGD2A	HIG1 hypoxia inducible domain family, member 2A
TC0600007748.hg.1	1.5	0.0001	HMGA1	high mobility group AT-hook 1
TC0200014884.hg.1	1.51	0.0033	HMGB1P4	high mobility group box 1 pseudogene 4 [Source:HGNC Symbol;Acc:HGNC:4996]
TC1500010379.hg.1	1.58	0.0005	HMGB1P8	high mobility group box 1 pseudogene 8
TC0600007311.hg.1	1.63	0.0014	HMGN4	high mobility group nucleosomal binding domain 4
TC0600007270.hg.1	2.18	0.0027	HIST1H2AC	histone cluster 1, H2ac
TC0600007285.hg.1	1.96	0.0025	HIST1H2AE	histone cluster 1, H2ae
TC0600014083.hg.1	2.84	2.41e-05	HIST1H2AG	histone cluster 1, H2ag
TC0600007374.hg.1	1.9	0.0028	HIST1H2AI	histone cluster 1, H2ai
TC0600007248.hg.1	1.51	0.0061	HIST1H2BA	histone cluster 1, H2ba
TC0600014249.hg.1	1.84	0.0011	HIST1H2BC	histone cluster 1, H2bc
TC0600007278.hg.1	1.71	0.0003	HIST1H2BE	histone cluster 1, H2be
TC0600007290.hg.1	2.41	0.0003	HIST1H2BH	histone cluster 1, H2bh
TC0600011184.hg.1	1.8	0.0007	HIST1H2BJ	histone cluster 1, H2bj
TC0600011185.hg.1	1.53	0.0057	HIST1H2BK	histone cluster 1, H2bk
TC0600011124.hg.1	1.78	0.0051	HIST1H3B	histone cluster 1, H3b
TC0600011140.hg.1	1.59	0.0056	HIST1H3F	histone cluster 1, H3f
TC0600007375.hg.1	3.01	0.0006	HIST1H3H	histone cluster 1, H3h
TC0600007378.hg.1	1.75	0.0003	HIST1H4J	histone cluster 1, H4j
TC0600011227.hg.1	2.15	2.66e-05	HIST1H4K	histone cluster 1, H4k
TC0100015544.hg.1	1.63	0.0079	HIST2H2BB; HIST2H3PS2	histone cluster 2, H2bb (pseudogene); histone cluster 2, H3, pseudogene 2
TC0100009877.hg.1	1.53	0.0082	HIST2H3A	histone cluster 2, H3a
TC1500010251.hg.1	1.99	0.0061	HOMER2	homer scaffolding protein 2
TC1200009221.hg.1	1.58	0.0091	HIP1R	huntingtin interacting protein 1 related
TC1500010834.hg.1	3.53	0.007	IGHV1OR15-3	immunoglobulin heavy variable 1/OR15-3 (pseudogene)
TC1400010801.hg.1	5.76	0.0059	IGHV1-18	immunoglobulin heavy variable 1-18
TC1400010809.hg.1	2.12	0.0033	IGHV1-58	immunoglobulin heavy variable 1-58
TC1400010488.hg.1	1.75	0.0045	IGHV2-26	immunoglobulin heavy variable 2-26
TC1600007602.hg.1	2.15	0.0069	IGHV3OR16-6	immunoglobulin heavy variable 3/OR16-6 (pseudogene)
TC1400010802.hg.1	1.77	0.0004	IGHV3-19	immunoglobulin heavy variable 3-19 (pseudogene)
TC1400010805.hg.1	1.9	0.0094	IGHV3-48	immunoglobulin heavy variable 3-48
TC1400010807.hg.1	2.69	0.0017	IGHV3-53	immunoglobulin heavy variable 3-53
TC1400010534.hg.1	2.48	0.0059	IGHV3-60	immunoglobulin heavy variable 3-60 (pseudogene)
TC1400010523.hg.1	3.85	0.0019	IGHV3-66; IGHV3-49	immunoglobulin heavy variable 3-66; immunoglobulin heavy variable 3-49
TC1400010498.hg.1	6.83	0.0076	IGHV4-31	immunoglobulin heavy variable 4-31
TC1400010804.hg.1	6.31	0.0052	IGHV4-39	immunoglobulin heavy variable 4-39
TC1400010536.hg.1	3.04	0.0033	IGHV4-61	immunoglobulin heavy variable 4-61
TC1400010806.hg.1	6.89	0.0029	IGHV5-51	immunoglobulin heavy variable 5-51
TSUnmapped00000553.hg.1	5.19	0.0072	IGKV1-27	immunoglobulin kappa variable 1-27 [Source:HGNC Symbol;Acc:HGNC:5735]
TC0200008398.hg.1	1.57	0.0058	IGKV1D-17	immunoglobulin kappa variable 1D-17
TC0200008373.hg.1	1.66	0.0014	IGKV2D-40	immunoglobulin kappa variable 2D-40
TC2200006819.hg.1	2.88	0.0018	IGLC5	immunoglobulin lambda constant 5 (pseudogene)
TC1900010016.hg.1	1.68	0.0049	ISYNA1	inositol-3-phosphate synthase 1
TC0300013420.hg.1	1.68	0.0087	IGF2BP2	insulin-like growth factor 2 mRNA binding protein 2
TC1700012274.hg.1	7.81	0.0006	ITGB3	integrin beta 3
TC0100016147.hg.1	1.52	0.0017	ITLN1	intelectin 1 (galactofuranose binding)
TC1700011435.hg.1	1.78	0.0002	ICAM2	intercellular adhesion molecule 2
TC1900009625.hg.1	1.54	0.0052	ICAM3	intercellular adhesion molecule 3
TC1400010584.hg.1	1.57	0.0015	IRF9	interferon regulatory factor 9
TC1500008232.hg.1	2.04	0.0002	ISG20	interferon stimulated exonuclease gene 20kDa
TC0100013445.hg.1	3.3	0.0018	IFI6	interferon, alpha-inducible protein 6
TC1700007931.hg.1	1.52	0.0078	IFI35	interferon-induced protein 35
TC1000008396.hg.1	6.08	0.0059	IFIT2	interferon-induced protein with tetratricopeptide repeats 2
TC1000008401.hg.1	1.65	0.0037	IFIT5	interferon-induced protein with tetratricopeptide repeats 5
TC1100008330.hg.1	1.67	0.0006	IL18BP	interleukin 18 binding protein
TC0200016502.hg.1	-1.91	0.0076	IL18R1	interleukin 18 receptor 1
TC0200008675.hg.1	-2.46	0.0008	IL18RAP	interleukin 18 receptor accessory protein
TC1000009691.hg.1	1.8	0.0027	IL2RA	interleukin 2 receptor, alpha
TC0100008648.hg.1	-1.94	0.0037	IL23R	interleukin 23 receptor
TC0200008945.hg.1	1.55	0.0027	IL36G	interleukin 36, gamma
TC1600007312.hg.1	2.49	1.18e-05	IL4R	interleukin 4 receptor
TC0700006890.hg.1	12.69	0.0044	IL6	interleukin 6
TC2200008620.hg.1	1.59	0.0006	IFT27	intraflagellar transport 27
TC0100006483.hg.1	1.85	0.003	ISG15	ISG15 ubiquitin-like modifier
TC1500010422.hg.1	1.66	0.0002	IDH2	isocitrate dehydrogenase 2 (NADP+), mitochondrial
TC0X00011173.hg.1	1.55	0.0007	IDH3G	isocitrate dehydrogenase 3 (NAD+) gamma
TC0500008698.hg.1	1.8	0.0079	JADE2	jade family PHD finger 2
TC1900009991.hg.1	1.78	0.0055	JAK3	Janus kinase 3
TC0700007800.hg.1	-1.63	0.0043	INTS4L1	integrator complex subunit 4 pseudogene 1
TC0900010812.hg.1	1.67	0.0049	ANKRD19P	putative ankyrin repeat domain-containing protein 19-like
TC1600008971.hg.1	1.62	0.0005	JMJD8	jumonji domain containing 8
TC1900010009.hg.1	1.81	0.0021	JUND	jun D proto-oncogene
TC1100009611.hg.1	4.79	0.0028	JAM3	junctional adhesion molecule 3
TC0700013510.hg.1	1.52	0.0026	KDELR2	KDEL (Lys-Asp-Glu-Leu) endoplasmic reticulum protein retention receptor 2
TC0600008066.hg.1	1.88	0.0005	KLHDC3	kelch domain containing 3
TC0X00009256.hg.1	1.58	0.0021	KLHL15	kelch-like family member 15
TC2200008966.hg.1	1.7	0.0059	KIAA0930	KIAA0930
TC0900007768.hg.1	-1.5	0.0035	LOC389765	kinesin family member 27 pseudogene
TC0700011770.hg.1	-1.72	0.0003	KRIT1	KRIT1, ankyrin repeat containing
TC1900007270.hg.1	1.5	0.0008	KLF2	Kruppel-like factor 2
TC0200015538.hg.1	1.64	0.0021	KLF7	Kruppel-like factor 7 (ubiquitous)
TC0300013105.hg.1	1.58	0.0023	KLF7P1	kruppel-like factor 7 pseudogene 1 [Source:HGNC Symbol;Acc:HGNC:17207]
TC0900010366.hg.1	1.93	0.0003	KLF9	Kruppel-like factor 9
TC1800007969.hg.1	1.66	5.07e-05	L3MBTL4	l(3)mbt-like 4 (Drosophila)
TC0100010863.hg.1	1.67	0.0087	LAMC1	laminin, gamma 1 (formerly LAMB2)
TC1100011543.hg.1	2.06	7.27e-05	LAMTOR1	late endosomal/lysosomal adaptor, MAPK and MTOR activator 1
TC1400006663.hg.1	1.53	0.0069	LRP10	LDL receptor related protein 10
TC1100007897.hg.1	1.82	0.0008	LGALS12	lectin, galactoside-binding, soluble, 12
TC1700010050.hg.1	1.8	0.0045	LGALS9B	lectin, galactoside-binding, soluble, 9B
TC1700007127.hg.1	1.83	0.0009	LGALS9C; LGALS9B	lectin, galactoside-binding, soluble, 9C; lectin, galactoside-binding, soluble, 9B
TC1000010586.hg.1	1.51	0.0049	LRRC18	leucine rich repeat containing 18
TC1700011551.hg.1	-1.98	0.006	LRRC37A16P	leucine rich repeat containing 37, member A16, pseudogene
TC1700012228.hg.1	-1.58	0.0016	LRRC37B	leucine rich repeat containing 37B
TC0700012712.hg.1	2.01	2.18e-05	LUZP6; MTPN	leucine zipper protein 6; myotrophin
TC1900011801.hg.1	1.75	0.0064	LILRB4	leukocyte immunoglobulin-like receptor, subfamily B, member 4
TC0600007597.hg.1	1.59	0.0039	LST1	leukocyte specific transcript 1
TC1900011414.hg.1	1.71	0.0049	LAIR1	leukocyte-associated immunoglobulin-like receptor 1
TC1900008862.hg.1	1.65	0.0008	LAIR2	leukocyte-associated immunoglobulin-like receptor 2
TC1600011368.hg.1	2	0.0002	LAT	linker for activation of T-cells
TC2200009161.hg.1	1.63	0.0024	LMF2	lipase maturation factor 2
TC1900007844.hg.1	1.86	0.0042	LSR	lipolysis stimulated lipoprotein receptor
TC0600012240.hg.1	-1.55	0.0021	LMBRD1	LMBR1 domain containing 1
TC0800012371.hg.1	3.21	4.36e-05	LY6E	lymphocyte antigen 6 complex, locus E
TC0600014103.hg.1	1.62	0.009	LY6G6F	lymphocyte antigen 6 complex, locus G6F
TC1200009550.hg.1	-1.51	0.0072	KDM5A	lysine (K)-specific demethylase 5A
TC1100011374.hg.1	-1.57	0.0011	KMT5B	lysine (K)-specific methyltransferase 5B
TC0800008321.hg.1	1.52	0.0052	LAPTM4B	lysosomal protein transmembrane 4 beta
TC1300008125.hg.1	1.58	0.0007	LAMP1	lysosomal-associated membrane protein 1
TC2200009231.hg.1	1.68	0.0004	MIF	macrophage migration inhibitory factor (glycosylation-inhibiting factor)
TC0X00007363.hg.1	1.74	0.0059	MAGED2	MAGE family member D2
TC1900011845.hg.1	1.54	0.001	MFSD12	major facilitator superfamily domain containing 12
TC0100009199.hg.1	1.63	0.0002	MFSD14A	major facilitator superfamily domain containing 14A
TC0600007495.hg.1	2.13	0.0008	HLA-A	major histocompatibility complex, class I, A
TC0600014258.hg.1	1.97	0.0025	HLA-B	major histocompatibility complex, class I, B
TC0600007530.hg.1	1.76	1.33e-05	HLA-E	major histocompatibility complex, class I, E
TC0600007487.hg.1	1.7	0.0002	HLA-G	major histocompatibility complex, class I, G
TC0600014274.hg.1	1.93	0.0074	HLA-DOB	major histocompatibility complex, class II, DO beta
TC0600007677.hg.1	1.62	0.001	HLA-DPB1	major histocompatibility complex, class II, DP beta 1
TC0600007679.hg.1	2.08	0.0001	HLA-DPB2	major histocompatibility complex, class II, DP beta 2 (pseudogene)
TC1600011378.hg.1	2.25	5.19e-06	MVP; PAGR1	major vault protein; PAXIP1 associated glutamate-rich protein 1
TC0600011853.hg.1	1.68	0.0006	MEA1	male-enhanced antigen 1
TC0500013106.hg.1	1.82	0.0008	MGAT1	mannosyl (alpha-1,3-)-glycoprotein beta-1,2-N-acetylglucosaminyltransferase
TC0200009402.hg.1	1.99	0.0068	MGAT5	mannosyl (alpha-1,6-)-glycoprotein beta-1,6-N-acetyl-glucosaminyltransferase
TC1400008397.hg.1	-1.65	0.0072	MARK3	MAP/microtubule affinity-regulating kinase 3
TC0700007067.hg.1	2.27	0.0004	MTURN	maturin, neural progenitor differentiation regulator homolog (Xenopus)
TC1100012061.hg.1	1.62	0.0044	MED28P5	mediator complex subunit 28 pseudogene 5 [Source:HGNC Symbol;Acc:HGNC:45082]
TC2200009142.hg.1	1.5	0.0083	MLC1	megalencephalic leukoencephalopathy with subcortical cysts 1
TC1900006895.hg.1	1.66	0.0006	2002-03-01	membrane associated ring finger 2
TC1100010998.hg.1	-1.89	0.003	MS4A4E	membrane-spanning 4-domains, subfamily A, member 4E
TC0700008542.hg.1	1.68	0.0007	MEPCE	methylphosphate capping enzyme
TC2200008654.hg.1	1.71	0.0002	MFNG	MFNG O-fucosylpeptide 3-beta-N-acetylglucosaminyltransferase
TC1500009236.hg.1	-1.5	0.0099	MFAP1	microfibrillar associated protein 1
TC0400012992.hg.1	3.91	0.0055	MFAP3L	microfibrillar associated protein 3 like
TC1100012966.hg.1	-1.72	0.0024	MICAL2	microtubule associated monooxygenase, calponin and LIM domain containing 2
TC0500007738.hg.1	1.88	0.0031	MAP1B	microtubule associated protein 1B
TC1700011744.hg.1	1.76	0.0048	MIF4GD	MIF4G domain containing
TC0300008702.hg.1	1.83	0.0027	MCM2	minichromosome maintenance complex component 2
TC1300008292.hg.1	-1.59	0.0005	MICU2	mitochondrial calcium uptake 2
TC0200010972.hg.1	1.68	0.0003	MFF	mitochondrial fission factor
TC2000006813.hg.1	-1.55	0.0013	MGME1	mitochondrial genome maintenance exonuclease 1
TC1700012313.hg.1	1.6	0.0005	MRPL12	mitochondrial ribosomal protein L12
TC0300012445.hg.1	1.58	0.0014	MRPL3	mitochondrial ribosomal protein L3
TC2200006601.hg.1	1.57	0.0004	MRPL40	mitochondrial ribosomal protein L40
TC1000012589.hg.1	1.55	0.0034	MRPL43	mitochondrial ribosomal protein L43
TC1000012566.hg.1	1.56	0.0034	MRPS16	mitochondrial ribosomal protein S16
TC0100011078.hg.1	1.51	0.0099	MRPS21P3	mitochondrial ribosomal protein S21 pseudogene 3
TC1300008720.hg.1	-1.51	0.0016	MTRF1	mitochondrial translational release factor 1
TC0X00007986.hg.1	-1.74	0.0014	MTND4P32	mitochondrially encoded NADH:ubiquinone oxidoreductase core subunit 4 pseudogene 32
TC0M00006438.hg.1	3.9	0.0001	MT-TK	mitochondrially encoded tRNA lysine [Source:HGNC Symbol;Acc:HGNC:7489]
TC0M00006433.hg.1	1.6	0.0092	MT-TM	mitochondrially encoded tRNA methionine [Source:HGNC Symbol;Acc:HGNC:7492]
TC0M00006451.hg.1	1.93	0.0013	MT-TP	mitochondrially encoded tRNA proline [Source:HGNC Symbol;Acc:HGNC:7494]
TC0700009077.hg.1	1.53	0.0009	LOC407835	mitogen-activated protein kinase kinase 2 pseudogene
TC1100013178.hg.1	1.65	0.0036	MAP4K2	mitogen-activated protein kinase kinase kinase kinase 2
TC0300007432.hg.1	1.84	0.0029	MAPKAPK3	mitogen-activated protein kinase-activated protein kinase 3
TC0200009281.hg.1	1.53	0.0036	MZT2B	mitotic spindle organizing protein 2B
TSUnmapped00000050.hg.1	-1.53	0.0015	MLXIP	MLX interacting protein
TC0700011497.hg.1	1.6	0.0045	MLXIPL	MLX interacting protein-like
TC1700011181.hg.1	3.26	2.55e-05	MMD	monocyte to macrophage differentiation-associated
TC0300012323.hg.1	1.6	0.0049	MGLL	monoglyceride lipase
TC0100008056.hg.1	1.86	0.0063	MPL	MPL proto-oncogene, thrombopoietin receptor
TC0700008576.hg.1	1.61	0.0015	MUC12	mucin 12, cell surface associated
TC0300008945.hg.1	1.77	0.0059	MRAS	muscle RAS oncogene homolog
TC0X00010837.hg.1	1.59	0.0003	MBNL3	muscleblind-like splicing regulator 3
TC1400009426.hg.1	1.85	0.0001	MAX	MYC associated factor X
TC1100012473.hg.1	-1.93	4.71e-05	MPZL3	myelin protein zero-like 3
TC0300007067.hg.1	2.29	1.25e-05	MYD88	myeloid differentiation primary response 88
TC0200016308.hg.1	1.54	0.0007	MYEOV2	myeloma overexpressed 2
TC0500011418.hg.1	1.55	0.0053	MEF2C	myocyte enhancer factor 2C
TC1200012648.hg.1	1.89	0.0004	MYL6	myosin light chain 6
TC1000010804.hg.1	1.56	0.003	MYL6P3	myosin light chain 6 pseudogene 3 [Source:HGNC Symbol;Acc:HGNC:37812]
TC0300012212.hg.1	2.6	0.0097	MYLK	myosin light chain kinase
TC0700012115.hg.1	-1.69	0.0067	NAPEPLD	N-acyl phosphatidylethanolamine phospholipase D
TC1900011795.hg.1	1.5	0.0008	NDUFA3	NADH dehydrogenase (ubiquinone) 1 alpha subcomplex, 3, 9kDa
TC1200012576.hg.1	1.77	0.0026	NDUFA9	NADH dehydrogenase (ubiquinone) 1 alpha subcomplex, 9, 39kDa
TC0X00009549.hg.1	2.3	2.02e-05	NDUFB11	NADH dehydrogenase (ubiquinone) 1 beta subcomplex, 11, 17.3kDa
TC1900006528.hg.1	1.68	5.42e-05	NDUFS7	NADH dehydrogenase (ubiquinone) Fe-S protein 7, 20kDa NADH-coenzyme Q reductase
TC1100008175.hg.1	1.74	0.0002	NDUFS8	NADH dehydrogenase (ubiquinone) Fe-S protein 8, 23kDa NADH-coenzyme Q reductase
TC1200006688.hg.1	-1.67	0.0012	NANOG	Nanog homeobox
TC0700007044.hg.1	-1.72	0.0016	NANOGP4	Nanog homeobox pseudogene 4
TC1900011196.hg.1	1.58	0.0018	NAPSA	napsin A aspartic peptidase
TC1900011195.hg.1	1.58	0.003	NAPSB	napsin B aspartic peptidase, pseudogene
TC0300007165.hg.1	-1.61	0.0001	NKTR	natural killer cell triggering receptor
TC0200008742.hg.1	2.26	0.0001	NCK2	NCK adaptor protein 2
TC0700010275.hg.1	1.61	0.0006	NDUFA4	NDUFA4, mitochondrial complex associated
TC0500008921.hg.1	1.57	0.0039	NDFIP1	Nedd4 family interacting protein 1
TC0X00008002.hg.1	2.6	0.0001	NGFRAP1	nerve growth factor receptor (TNFRSF16) associated protein 1
TC1900011033.hg.1	1.6	0.0015	NAPA	N-ethylmaleimide-sensitive factor attachment protein, alpha
TC1700008098.hg.1	-2.58	0.0095	NSFP1	N-ethylmaleimide-sensitive factor pseudogene 1
TC0100018478.hg.1	-1.68	0.0002	NBPF10	neuroblastoma breakpoint family, member 10
TC0100009770.hg.1	-1.94	0.0005	NBPF12	neuroblastoma breakpoint family, member 12
TC0100018286.hg.1	-1.64	0.0028	NBPF19	neuroblastoma breakpoint family, member 19
TC0100015580.hg.1	-1.58	0.0011	NBPF20	neuroblastoma breakpoint family, member 20
TC0100009646.hg.1	-1.51	0.0078	NBPF26	neuroblastoma breakpoint family, member 26
TC1100009398.hg.1	4.56	0.0006	NRGN	neurogranin (protein kinase C substrate, RC3)
TC1800009011.hg.1	2.11	0.003	NETO1	neuropilin (NRP) and tolloid (TLL)-like 1
TC1500009984.hg.1	1.68	0.0031	NPTN	neuroplastin
TC0100008807.hg.1	2.11	0.0088	NEXN	nexilin (F actin binding protein)
TC0X00011305.hg.1	-1.72	0.0061	NHSL2	NHS-like 2
TC1600010734.hg.1	1.74	0.0038	NOB1	NIN1/RPN12 binding protein 1 homolog
TC1700008282.hg.1	1.79	0.0023	NME1	NME/NM23 nucleoside diphosphate kinase 1
TC1600011317.hg.1	2.07	0.0047	NME4	NME/NM23 nucleoside diphosphate kinase 4
TC0100018481.hg.1	-1.51	0.0087	NOTCH2NL	notch 2 N-terminal like
TC1600009829.hg.1	1.8	0.0014	NSMCE1	NSE1 homolog, SMC5-SMC6 complex component
TC0800008786.hg.1	-1.65	7.35e-05	NSMCE2	NSE2/MMS21 homolog, SMC5-SMC6 complex SUMO ligase
TC1400009100.hg.1	-1.54	0.0049	NEMF	nuclear export mediator factor
TC1800007805.hg.1	1.71	0.0034	NFATC1	nuclear factor of activated T-cells, cytoplasmic, calcineurin-dependent 1
TC1100008018.hg.1	-2	0.0002	NEAT1	nuclear paraspeckle assembly transcript 1
TC1600007037.hg.1	-1.56	0.0054	NPIPA7	nuclear pore complex interacting protein family, member A7
TC1600009916.hg.1	-1.58	0.0077	NPIPB11	nuclear pore complex interacting protein family, member B11
TC1600011505.hg.1	-1.68	0.0005	NPIPB4	nuclear pore complex interacting protein family, member B4
TC1600009958.hg.1	-1.55	0.0076	NPIPB4	nuclear pore complex interacting protein family, member B4
TC0900009861.hg.1	1.54	6.82e-05	NOL6	nucleolar protein 6 (RNA-associated)
TC0400008074.hg.1	-1.9	6.74e-05	NUDT9	nudix hydrolase 9
TC1700007239.hg.1	1.55	0.0074	OLA1P2	Obg-like ATPase 1 pseudogene 2 [Source:HGNC Symbol;Acc:HGNC:45277]
TC0600014253.hg.1	1.52	0.0087	OR5V1	olfactory receptor, family 5, subfamily V, member 1
TC2100006951.hg.1	-1.53	0.0035	OLIG1	oligodendrocyte transcription factor 1
TC0X00009929.hg.1	1.55	0.0006	OPHN1	oligophrenin 1
TC0200012058.hg.1	1.71	0.0006	OST4	oligosaccharyltransferase complex subunit 4 (non-catalytic)
TC0X00007573.hg.1	-1.51	0.0004	OGT	O-linked N-acetylglucosamine (GlcNAc) transferase
TC1200009172.hg.1	1.54	0.0016	ORAI1	ORAI calcium release-activated calcium modulator 1
TC0200011720.hg.1	1.99	0.0007	ODC1; SNORA80B	ornithine decarboxylase 1; small nucleolar RNA, H/ACA box 80B
TC0800008510.hg.1	-1.9	0.0031	OXR1	oxidation resistance 1
TC2200007069.hg.1	2.07	0.0058	OSBP2	oxysterol binding protein 2
TC1700012338.hg.1	2.05	0.0053	P2RX5-TAX1BP3	P2RX5-TAX1BP3 readthrough (NMD candidate)
TC0900009996.hg.1	1.81	0.0011	PAX5	paired box 5
TC2000008072.hg.1	1.9	<0.00001	PPDPF	pancreatic progenitor cell differentiation and proliferation factor
TC1000010292.hg.1	1.69	0.0023	PARD3	par-3 family cell polarity regulator
TC2200008621.hg.1	2.48	0.0002	PVALB	parvalbumin
TC2200007574.hg.1	2.33	0.0036	PARVB	parvin, beta
TC0900009592.hg.1	1.51	0.0096	PSIP1	PC4 and SFRS1 interacting protein 1
TC1000011485.hg.1	2.33	0.0061	PDLIM1	PDZ and LIM domain 1
TC0800012280.hg.1	1.56	0.0039	PDLIM2	PDZ and LIM domain 2 (mystique)
TC0100014081.hg.1	2.94	0.0011	PDZK1IP1	PDZK1 interacting protein 1
TC1900006956.hg.1	1.54	0.0019	PIN1	peptidylprolyl cis/trans isomerase, NIMA-interacting 1
TC0100008691.hg.1	1.52	0.0046	PIN1P1	peptidylprolyl cis/trans isomerase, NIMA-interacting 1 pseudogene 1
TC0100015577.hg.1	-1.87	0.005	PPIAL4F	peptidylprolyl isomerase A (cyclophilin A)-like 4F
TC0100014014.hg.1	1.53	0.0022	PRDX1	peroxiredoxin 1
TC1000007270.hg.1	1.51	0.0064	PRDX2P2	peroxiredoxin 2 pseudogene 2 [Source:HGNC Symbol;Acc:HGNC:44967]
TC1100007948.hg.1	1.94	0.0008	PRDX5	peroxiredoxin 5
TC0100010648.hg.1	1.67	0.0033	PRDX6	peroxiredoxin 6
TC0X00009268.hg.1	3.46	0.0021	PCYT1B	phosphate cytidylyltransferase 1, choline, beta
TC2000007488.hg.1	1.54	0.0007	PIGT	phosphatidylinositol glycan anchor biosynthesis class T
TC1200012258.hg.1	1.71	0.0063	PITPNM2	phosphatidylinositol transfer protein, membrane-associated 2
TC1900009302.hg.1	1.71	7e-05	PIP5K1C	phosphatidylinositol-4-phosphate 5-kinase, type I, gamma
TC0400011712.hg.1	3.2	0.0018	PDE5A	phosphodiesterase 5A, cGMP-specific
TC2100007355.hg.1	1.73	0.0002	PFKL	phosphofructokinase, liver
TC2200008475.hg.1	1.91	0.0038	PIK3IP1	phosphoinositide-3-kinase interacting protein 1
TC0800010158.hg.1	1.71	0.004	PLPP5	phospholipid phosphatase 5
TC1000010070.hg.1	1.78	0.002	PRTFDC1	phosphoribosyl transferase domain containing 1
TC1000009165.hg.1	-1.78	0.0005	PSTK	phosphoseryl-tRNA kinase
TC0600007862.hg.1	2.04	0.0034	PIM1	Pim-1 proto-oncogene, serine/threonine kinase
TC0200008323.hg.1	-1.5	0.0075	PLGLB2	plasminogen-like B2
TC0700009977.hg.1	1.76	0.0014	PDGFA	platelet-derived growth factor alpha polypeptide
TC0300007454.hg.1	1.83	0.0009	PARP3	poly(ADP-ribose) polymerase family member 3
TC1000008431.hg.1	1.98	<0.00001	PCGF5	polycomb group ring finger 5
TC1800007354.hg.1	-1.67	0.0003	POLI	polymerase (DNA directed) iota
TC0500007808.hg.1	-1.59	0.0084	POLK	polymerase (DNA directed) kappa
TC0700010910.hg.1	1.74	0.0012	POLD2	polymerase (DNA directed), delta 2, accessory subunit
TC1100013191.hg.1	1.77	6.96e-05	POLD4	polymerase (DNA-directed), delta 4, accessory subunit
TC1700010191.hg.1	1.66	8.78e-05	POLDIP2	polymerase (DNA-directed), delta interacting protein 2
TC0200008103.hg.1	1.63	5.6e-05	POLE4	polymerase (DNA-directed), epsilon 4, accessory subunit
TC0800008370.hg.1	1.61	0.0017	POLR2K	polymerase (RNA) II (DNA directed) polypeptide K, 7.0kDa
TC0X00007190.hg.1	1.62	0.0036	PORCN	porcupine homolog (Drosophila)
TC0200008233.hg.1	1.61	0.0003	KCMF1	potassium channel modulatory factor 1
TC1700007206.hg.1	-1.73	0.0019	KCTD9P1	potassium channel tetramerization domain containing 9 pseudogene 1
TC2200008477.hg.1	1.79	0.0044	PATZ1	POZ (BTB) and AT hook containing zinc finger 1
TC0500009614.hg.1	1.73	0.0025	PRELID1	PRELI domain containing 1
TC1900011713.hg.1	1.93	9.75e-05	PSENEN	presenilin enhancer gamma secretase subunit
TC1700009539.hg.1	1.66	5.77e-05	PFN1	profilin 1
TC0X00008240.hg.1	2.29	0.0015	PGRMC1	progesterone receptor membrane component 1
TC0600014045.hg.1	1.65	0.0064	PDCD2	programmed cell death 2
TC1200009767.hg.1	1.51	0.001	PHB2; SCARNA12	prohibitin 2; small Cajal body-specific RNA 12
TC0200012062.hg.1	1.66	0.0018	PREB	prolactin regulatory element binding
TC1700012073.hg.1	1.71	0.0001	P4HB	prolyl 4-hydroxylase, beta polypeptide
TC0300008912.hg.1	1.64	0.0024	PCCB	propionyl-CoA carboxylase beta subunit
TC0400011013.hg.1	2.42	0.0082	PPBP	pro-platelet basic protein
TC0400011016.hg.1	2.46	0.0006	PPBPP2	pro-platelet basic protein pseudogene 2
TC0500007231.hg.1	2.42	0.0002	PTGER4	prostaglandin E receptor 4 (subtype EP4)
TC0900010233.hg.1	1.78	0.0015	PTGER4P3	prostaglandin E receptor 4 pseudogene 3 [Source:HGNC Symbol;Acc:HGNC:38498]
TC0900008660.hg.1	1.72	0.0027	PTGS1	prostaglandin-endoperoxide synthase 1 (prostaglandin G/H synthase and cyclooxygenase)
TC2100008164.hg.1	-1.67	0.0039	PSMG1	proteasome (prosome, macropain) assembly chaperone 1
TC1900008084.hg.1	1.73	0.0004	PSMC4	proteasome 26S subunit, ATPase 4
TC1400006718.hg.1	1.64	0.0005	PSME1	proteasome activator subunit 1
TC1400010721.hg.1	1.81	5.55e-05	PSME2	proteasome activator subunit 2
TC1600011553.hg.1	1.65	0.0046	PSMB10	proteasome subunit beta 10
TC1700007720.hg.1	1.55	0.0068	PSMB3	proteasome subunit beta 3
TC0600014110.hg.1	1.75	0.0001	PSMB9	proteasome subunit beta 9
TC1500007072.hg.1	1.61	0.0021	PDIA3	protein disulfide isomerase family A member 3
TC2000007457.hg.1	2.57	0.0029	PKIG	protein kinase (cAMP-dependent, catalytic) inhibitor gamma
TC0200007446.hg.1	1.67	0.0003	PRKCE	protein kinase C, epsilon
TC0700008745.hg.1	4.2	0.0047	PRKAR2B	protein kinase, cAMP-dependent, regulatory, type II, beta
TC0300013639.hg.1	1.84	9.01e-05	PPP1R2	protein phosphatase 1, regulatory (inhibitor) subunit 2
TC1900008328.hg.1	1.84	0.0021	PPM1N	protein phosphatase, Mg2+/Mn2+ dependent, 1N (putative)
TC0100016501.hg.1	1.84	0.0089	PTP4A1P7	protein tyrosine phosphatase type IVA, member 1 pseudogene 7
TC0600013126.hg.1	2.56	0.0005	PTPRK	protein tyrosine phosphatase, receptor type, K
TC2000006816.hg.1	1.53	0.0044	PTMAP3	prothymosin, alpha pseudogene 3
TC1300009165.hg.1	1.78	0.0025	PCDH9	protocadherin 9
TC0100009935.hg.1	2.22	0.0012	PRUNE	prune exopolyphosphatase
TC1700012337.hg.1	3.63	0.0068	P2RX5	purinergic receptor P2X, ligand gated ion channel, 5
TC1500008668.hg.1	3.8	0.0024	LOC642131	putative V-set and immunoglobulin domain-containing-like protein IGHV4OR15-8
TC1700008232.hg.1	1.54	0.0052	PDK2	pyruvate dehydrogenase kinase, isozyme 2
TC0X00006816.hg.1	1.62	0.001	PDK3	pyruvate dehydrogenase kinase, isozyme 3
TC1500009952.hg.1	1.82	0.0006	PKM	pyruvate kinase, muscle
TC1900009116.hg.1	1.93	0.0089	R3HDM4	R3H domain containing 4
TC0800010138.hg.1	-1.62	0.0092	RAB11FIP1	RAB11 family interacting protein 1 (class I)
TC1500010757.hg.1	1.89	0.0082	RAB11A	RAB11A, member RAS oncogene family
TC1000011458.hg.1	1.59	0.0016	RAB11AP1	RAB11A, member RAS oncogene family pseudogene 1
TC1100008067.hg.1	1.55	0.0005	RAB1B	RAB1B, member RAS oncogene family
TC1100011797.hg.1	2.94	0.0005	RAB30	RAB30, member RAS oncogene family
TC0300014042.hg.1	1.77	0.0002	RAB43	RAB43, member RAS oncogene family
TC0300008735.hg.1	1.65	0.0014	RAB7A	RAB7A, member RAS oncogene family
TC0200009982.hg.1	1.74	0.001	RAPGEF4	Rap guanine nucleotide exchange factor 4
TC1100011180.hg.1	1.71	0.0055	RASGRP2	RAS guanyl releasing protein 2 (calcium and DAG-regulated)
TC0100018463.hg.1	2.39	0.0016	RHOC	ras homolog family member C
TC1200012859.hg.1	1.71	0.0042	RHOF	ras homolog family member F (in filopodia)
TC1000009908.hg.1	2.09	0.0065	RSU1	Ras suppressor protein 1
TC1000012546.hg.1	1.64	0.0028	RSU1P2	Ras suppressor protein 1 pseudogene 2
TC2200008641.hg.1	1.52	0.0047	RAC2	ras-related C3 botulinum toxin substrate 2 (rho family, small GTP binding protein Rac2)
TC0400008389.hg.1	-1.53	0.0014	RRH	retinal pigment epithelium-derived rhodopsin homolog
TC1100007899.hg.1	1.81	0.0039	RARRES3	retinoic acid receptor responder (tazarotene induced) 3
TC0200009272.hg.1	1.6	0.0087	ARHGAP42P2	Rho GTPase activating protein 42 pseudogene 2
TC0X00009069.hg.1	2.81	0.0023	ARHGAP6	Rho GTPase activating protein 6
TC0200010966.hg.1	1.56	0.0021	RHBDD1	rhomboid domain containing 1
TC1900007098.hg.1	1.56	0.0011	RNASEH2A	ribonuclease H2, subunit A
TC1400008586.hg.1	2.05	0.0039	RPPH1	ribonuclease P RNA component H1
TC0200013812.hg.1	1.53	0.0024	RPL10P5	ribosomal protein L10 pseudogene 5 [Source:HGNC Symbol;Acc:HGNC:35724]
TC1600008888.hg.1	1.56	0.0037	RPL13; SNORD68	ribosomal protein L13; small nucleolar RNA, C/D box 68
TC1700010257.hg.1	-1.67	0.0011	RPL21P123	ribosomal protein L21 pseudogene 123
TC0400010713.hg.1	-1.95	6.44e-05	RPL21P44	ribosomal protein L21 pseudogene 44
TC0600007678.hg.1	-2.34	0.009	RPL32P1	ribosomal protein L32 pseudogene 1
TC1900006752.hg.1	1.54	0.0071	RPL32P34	ribosomal protein L32 pseudogene 34
TC0200012524.hg.1	-1.55	0.0084	RPL36AP15	ribosomal protein L36a pseudogene 15 [Source:HGNC Symbol;Acc:HGNC:36648]
TC0X00007345.hg.1	1.51	0.0071	RPL7AP71	ribosomal protein L7a pseudogene 71 [Source:HGNC Symbol;Acc:HGNC:35754]
TC2000006769.hg.1	1.79	0.01	RPS10P2	ribosomal protein S10 pseudogene 2
TC1900008203.hg.1	2.11	0.0024	RPS10P28	ribosomal protein S10 pseudogene 28
TC0900007831.hg.1	1.89	0.0018	RPS10P3	ribosomal protein S10 pseudogene 3
TC0800011459.hg.1	1.53	0.0068	RPS17P14	ribosomal protein S17 pseudogene 14
TC2200008755.hg.1	1.51	0.0015	RPS19BP1	ribosomal protein S19 binding protein 1
TC1700010168.hg.1	1.53	0.0042	RPS29P22	ribosomal protein S29 pseudogene 22
TC1100008136.hg.1	1.64	0.0002	RPS6KB2	ribosomal protein S6 kinase, 70kDa, polypeptide 2
TC1200012151.hg.1	1.72	0.0025	RPLP0	ribosomal protein, large, P0
TC1500007700.hg.1	1.52	0.0026	RPLP1	ribosomal protein, large, P1
TC0500012524.hg.1	1.8	0.006	RPLP1P6	ribosomal protein, large, P1 pseudogene 6
TC1100006491.hg.1	1.55	0.0041	RPLP2; SNORA52	ribosomal protein, large, P2; small nucleolar RNA, H/ACA box 52
TC1900009102.hg.1	1.53	0.0005	RNF126	ring finger protein 126
TC1600011225.hg.1	1.52	0.0065	RNF166	ring finger protein 166
TC0100011873.hg.1	1.53	0.0013	RNF187	ring finger protein 187
TC0800010174.hg.1	1.65	0.0034	RNF5P1	ring finger protein 5, E3 ubiquitin protein ligase pseudogene 1
TC0300007438.hg.1	1.58	0.0006	RBM15B	RNA binding motif protein 15B
TC1400008683.hg.1	1.5	0.0099	RBM23	RNA binding motif protein 23
TC2000007859.hg.1	1.53	0.0004	RBM38	RNA binding motif protein 38
TC0900009947.hg.1	1.74	0.0012	RMRP	RNA component of mitochondrial RNA processing endoribonuclease
TC0100017629.hg.1	1.74	0.0031	RNA5S1; RNA5S5; RNA5S4	RNA, 5S ribosomal 1; RNA, 5S ribosomal 5; RNA, 5S ribosomal 4
TC0100017635.hg.1	1.74	0.0031	RNA5S10	RNA, 5S ribosomal 10
TC0100017633.hg.1	1.74	0.0031	RNA5S10; RNA5S8	RNA, 5S ribosomal 10; RNA, 5S ribosomal 8
TC0100017631.hg.1	1.74	0.0031	RNA5S11	RNA, 5S ribosomal 11
TC0100017642.hg.1	1.74	0.0031	RNA5S17	RNA, 5S ribosomal 17
TC0100017626.hg.1	1.74	0.0031	RNA5S2; RNA5S1	RNA, 5S ribosomal 2; RNA, 5S ribosomal 1
TC0100017627.hg.1	1.74	0.0031	RNA5S3; RNA5S2	RNA, 5S ribosomal 3; RNA, 5S ribosomal 2
TC0100017628.hg.1	1.74	0.0031	RNA5S4; RNA5S3	RNA, 5S ribosomal 4; RNA, 5S ribosomal 3
TC0100017630.hg.1	1.74	0.0031	RNA5S6; RNA5S7; RNA5S8; RNA5S5	RNA, 5S ribosomal 6; RNA, 5S ribosomal 7; RNA, 5S ribosomal 8; RNA, 5S ribosomal 5
TC0100017632.hg.1	1.74	0.0031	RNA5S7	RNA, 5S ribosomal 7
TC0100017634.hg.1	2.37	7.92e-05	RNA5S9	RNA, 5S ribosomal 9
TC0700009594.hg.1	1.62	0.0021	RNY5	RNA, Ro-associated Y5
TC0700007560.hg.1	1.9	7.09e-06	RNU1-14P	RNA, U1 small nuclear 14, pseudogene [Source:HGNC Symbol;Acc:HGNC:10139]
TC0100015682.hg.1	2.31	0.009	RNU1-59P	RNA, U1 small nuclear 59, pseudogene [Source:HGNC Symbol;Acc:HGNC:48401]
TC0700007430.hg.1	-1.84	0.0006	RNU6-241P	RNA, U6 small nuclear 241, pseudogene [Source:HGNC Symbol;Acc:HGNC:47204]
TC0900011875.hg.1	3.89	<0.00001	RNU6ATAC	RNA, U6atac small nuclear (U12-dependent splicing)
TC0700008147.hg.1	-1.52	0.0068	RSBN1L	round spermatid basic protein 1-like
TC1600011369.hg.1	-1.51	0.0007	RRN3P2	RRN3 homolog, RNA polymerase I transcription factor pseudogene 2
TC0100015866.hg.1	1.7	0.0063	S100A4	S100 calcium binding protein A4
TC0100015864.hg.1	1.68	0.0021	S100A6	S100 calcium binding protein A6
TC1000007510.hg.1	-2.21	0.0044	AGAP9	centaurin, gamma-like family, member 11 pseudogene
TC1700010425.hg.1	-2.9	1.41e-05	SLFN12	schlafen family member 12
TC0500012519.hg.1	4.74	0.0005	SPARC	secreted protein, acidic, cysteine-rich (osteonectin)
TC1500010047.hg.1	1.6	0.0004	SCAMP2	secretory carrier membrane protein 2
TC0100016357.hg.1	3.28	0.0008	SELP	selectin P (granule membrane protein 140kDa, antigen CD62)
TC2200008465.hg.1	1.85	<0.00001	SELM	selenoprotein M; selenoprotein M
TC1900008435.hg.1	2.07	0.0008	SEPW1	selenoprotein W, 1
TC1700011261.hg.1	1.54	0.0005	2004-09-01	septin 4
TC1700008995.hg.1	1.56	0.0019	2009-09-01	septin 9
TC1700006546.hg.1	1.78	0.0076	SRR	serine racemase
TC0700008582.hg.1	1.51	0.0008	SERPINE1	serpin peptidase inhibitor, clade E (nexin, plasminogen activator inhibitor type 1), member 1
TC0200015264.hg.1	4.19	0.0008	SDPR	serum deprivation response
TC1100012019.hg.1	2.1	0.0035	SESN3	sestrin 3
TC0600008622.hg.1	3.96	0.0025	SH3BGRL2	SH3 domain binding glutamate-rich protein like 2
TC0800012190.hg.1	1.54	0.0012	SHARPIN	SHANK-associated RH domain interactor
TC0900007358.hg.1	1.57	0.0038	SDR42E1P3	short chain dehydrogenase/reductase family 42E, member 1 pseudogene 3
TC0300012807.hg.1	2.35	0.0001	SIAH2	siah E3 ubiquitin protein ligase 2
TC0900009912.hg.1	2.48	<0.00001	SIGMAR1	sigma non-opioid intracellular receptor 1
TC0X00008798.hg.1	1.9	0.0005	SSR4	signal sequence receptor, delta
TC1200010908.hg.1	1.63	0.0006	STAT2	signal transducer and activator of transcription 2
TC0400007713.hg.1	2.41	0.0081	STAP1	signal transducing adaptor family member 1
TC1100013042.hg.1	1.57	0.0014	SSSCA1	Sjogren syndrome/scleroderma autoantigen 1
TC0100015167.hg.1	-1.85	0.0002	SLC25A24P2	SLC25A24 pseudogene 2 [Source:HGNC Symbol;Acc:HGNC:48934]
TC0100007954.hg.1	1.59	0.0011	SMAP2	small ArfGAP2
TC1500010729.hg.1	1.58	0.0002	SERF2	small EDRK-rich factor 2
TC0100018430.hg.1	1.84	0.0012	SMIM12	small integral membrane protein 12
TC1000011804.hg.1	-1.8	0.0042	SNRPGP12	small nuclear ribonucleoprotein polypeptide G pseudogene 12
TC1300007166.hg.1	-1.74	0.0001	SNRPGP14	small nuclear ribonucleoprotein polypeptide G pseudogene 14
TC2100008385.hg.1	2.06	3.9e-05	SUMO3	small ubiquitin-like modifier 3
TC1100010349.hg.1	1.84	0.002	SVIP	small VCP/p97-interacting protein
TC0200014802.hg.1	1.58	0.0079	SCN3A	sodium channel, voltage gated, type III alpha subunit
TC0X00011206.hg.1	1.64	0.0002	SLC10A3	solute carrier family 10, member 3
TSUnmapped00000123.hg.1	1.92	0.003	SLC2A6	solute carrier family 2 (facilitated glucose transporter), member 6
TC0100012787.hg.1	1.73	0.0012	SLC2A5	solute carrier family 2 (facilitated glucose/fructose transporter), member 5
TC0Y00007282.hg.1	1.66	0.0016	SLC25A15P1	solute carrier family 25
TC1900009431.hg.1	1.51	0.0014	SLC25A23	solute carrier family 25 (mitochondrial carrier; phosphate carrier), member 23
TC0600008422.hg.1	1.52	0.0042	SLC25A51P1	solute carrier family 25, member 51 pseudogene 1
TC1700011059.hg.1	1.53	0.0003	SLC35B1	solute carrier family 35, member B1
TC0500010779.hg.1	-1.59	0.0005	SLC38A9	solute carrier family 38, member 9
TC0800012212.hg.1	1.6	0.0006	SLC39A4	solute carrier family 39 (zinc transporter), member 4
TC0200015211.hg.1	1.98	0.0028	SLC40A1	solute carrier family 40 (iron-regulated transporter), member 1
TC1900006991.hg.1	1.54	0.0081	SLC44A2	solute carrier family 44 (choline transporter), member 2
TC0900011241.hg.1	-1.78	0.0075	SLC46A2	solute carrier family 46, member 2
TC0100010112.hg.1	1.78	0.0011	SLC50A1	solute carrier family 50 (sugar efflux transporter), member 1
TC1200007053.hg.1	6.31	0.0008	SPX	spexin hormone
TC0100015715.hg.1	1.6	0.0002	SF3B4	splicing factor 3b, subunit 4, 49kDa
TC0100013581.hg.1	1.89	0.0045	SPOCD1	SPOC domain containing 1
TC0100008075.hg.1	1.7	0.0049	ST3GAL3	ST3 beta-galactoside alpha-2,3-sialyltransferase 3
TC0200010448.hg.1	2.28	3.27e-05	STRADB	STE20-related kinase adaptor beta
TC0700010443.hg.1	2.68	0.0002	STEAP1B	STEAP family member 1B
TC1400009839.hg.1	2.22	0.0051	STON2	stonin 2
TC0100009366.hg.1	-1.51	0.0018	STRIP1	striatin interacting protein 1
TC1100010887.hg.1	1.74	0.0012	SSRP1	structure specific recognition protein 1
TC0100013073.hg.1	1.96	0.0015	SDHB	succinate dehydrogenase complex subunit B, iron sulfur (Ip)
TC0300009194.hg.1	1.79	0.0053	SUCNR1	succinate receptor 1
TC1700011903.hg.1	2.03	0.0027	SOCS3	suppressor of cytokine signaling 3
TC2200007398.hg.1	1.6	0.0029	SYNGR1	synaptogyrin 1
TC1700009040.hg.1	1.64	9.4e-05	SYNGR2	synaptogyrin 2
TC0500009097.hg.1	1.51	0.0056	SYNPO	synaptopodin
TC1600011360.hg.1	1.62	0.0003	SYT17	synaptotagmin XVII
TC1100011833.hg.1	-1.81	0.0097	SYTL2	synaptotagmin-like 2
TC0600009710.hg.1	1.95	0.0073	STX11	syntaxin 11
TC0100009331.hg.1	-1.57	0.0009	STXBP3	syntaxin binding protein 3
TC1400006638.hg.1	-1.91	0.0018	TRAJ19	T cell receptor alpha joining 19 (non-functional)
TC1400006632.hg.1	-2.15	0.0037	TRAJ35	T cell receptor alpha joining 35 (non-functional)
TC1400006646.hg.1	-1.9	0.0078	TRAJ5	T cell receptor alpha joining 5
TC0700013480.hg.1	2.45	0.0084	TRBJ2-2	T cell receptor beta joining 2-2
TC0700009431.hg.1	1.6	0.0025	TRBV10-2	T cell receptor beta variable 10-2
TC0700009416.hg.1	1.75	0.0052	TRBV2	T cell receptor beta variable 2
TC0700009461.hg.1	2.77	0.0008	TRBV24-1	T cell receptor beta variable 24-1
TC0700009464.hg.1	-1.53	0.0036	TRBV26	T cell receptor beta variable 26 (pseudogene)
TC0700009467.hg.1	2.18	0.0055	TRBV29-1	T cell receptor beta variable 29-1
TC0700013474.hg.1	2.12	0.0007	TRBV5-1	T cell receptor beta variable 5-1
TC0700009463.hg.1	-1.65	0.009	TRBVA	T cell receptor beta variable A (pseudogene)
TC1100013140.hg.1	1.86	1.88e-05	TAF10	TAF10 RNA polymerase II, TATA box binding protein (TBP)-associated factor, 30kDa
TC1800006937.hg.1	1.99	0.0013	TAF4B	TAF4b RNA polymerase II, TATA box binding protein (TBP)-associated factor, 105kDa
TC1200009924.hg.1	-1.65	0.0049	TAS2R15P	taste 2 receptor member 15 pseudogene [Source:HGNC Symbol;Acc:HGNC:19106]
TC1200009921.hg.1	-1.68	0.0014	TAS2R13	taste receptor, type 2, member 13
TC0100018439.hg.1	1.77	0.0093	TAL1	T-cell acute lymphocytic leukemia 1
TC1400010085.hg.1	6.26	0.0001	TCL1A	T-cell leukemia/lymphoma 1A
TC1400010646.hg.1	2.16	<0.00001	TCL1B; TCL6	T-cell leukemia/lymphoma 1B; T-cell leukemia/lymphoma 6 (non-protein coding)
TC1400008746.hg.1	1.53	0.0028	TINF2	TERF1 (TRF1)-interacting nuclear factor 2
TC0700006783.hg.1	2.41	0.0089	TSPAN13	tetraspanin 13
TC1000008236.hg.1	1.78	4.77e-05	TSPAN14	tetraspanin 14
TC1100007400.hg.1	2.07	5.75e-05	TSPAN18	tetraspanin 18
TC0700009079.hg.1	3	0.0001	TSPAN33	tetraspanin 33
TC1200006520.hg.1	2.22	0.0052	TSPAN9	tetraspanin 9
TC1600008174.hg.1	2.12	0.0008	THAP11	THAP domain containing 11
TC0100014193.hg.1	2.15	7.93e-06	TXNDC12; KTI12	thioredoxin domain containing 12 ; KTI12 chromatin associated homolog
TC1600010809.hg.1	1.58	0.0089	TXNL4B	thioredoxin-like 4B
TC1000012015.hg.1	-1.58	0.0001	TIAL1	TIA1 cytotoxic granule-associated RNA binding protein-like 1
TC0200015194.hg.1	2.29	0.0008	TFPI	tissue factor pathway inhibitor (lipoprotein-associated coagulation inhibitor)
TC1200011649.hg.1	2.39	9.48e-05	TMPO	thymopoietin
TC0400009784.hg.1	1.54	0.0069	TNIP2	TNFAIP3 interacting protein 2
TC1700010431.hg.1	-1.8	0.0031	TOMM20P2	TOMM20 pseudogene 2 [Source:HGNC Symbol;Acc:HGNC:50519]
TC1900011658.hg.1	1.62	0.0007	TRAPPC5	trafficking protein particle complex 5
TC0200015425.hg.1	1.53	0.0008	TRAK2	trafficking protein, kinesin binding 2
TC0300010209.hg.1	1.57	0.0012	TADA3	transcriptional adaptor 3
TC0900010543.hg.1	1.8	0.0034	TLE1	transducin-like enhancer of split 1 (E(sp1) homolog, Drosophila)
TC1600007537.hg.1	1.6	0.0034	TGFB1I1	transforming growth factor beta 1 induced transcript 1
TC0100016112.hg.1	1.62	0.0024	TAGLN2	transgelin 2
TC1900011729.hg.1	2.1	1.04e-05	TIMM50	translocase of inner mitochondrial membrane 50 homolog (S. cerevisiae)
TC0100011325.hg.1	1.57	0.0073	TMCC2	transmembrane and coiled-coil domain family 2
TC0100013153.hg.1	1.65	0.0077	TMCO4	transmembrane and coiled-coil domains 4
TC1500008003.hg.1	1.69	0.0001	TMED3	transmembrane p24 trafficking protein 3
TC0500009629.hg.1	1.65	0.001	TMED9	transmembrane p24 trafficking protein 9
TC2200006482.hg.1	2.44	0.0012	TPTEP1	transmembrane phosphatase with tensin homology pseudogene 1
TC0700011562.hg.1	1.68	0.0032	TMEM120A	transmembrane protein 120A
TC0700012293.hg.1	-1.56	0.0031	TMEM168	transmembrane protein 168
TC1100007876.hg.1	1.86	5.5e-05	TMEM179B	transmembrane protein 179B
TC0700007857.hg.1	1.7	0.0004	TMEM248	transmembrane protein 248
TC0X00010670.hg.1	2.31	0.005	TMEM255A	transmembrane protein 255A
TC1600008943.hg.1	1.59	0.0093	TMEM8A	transmembrane protein 8A
TC0600011508.hg.1	1.56	0.0093	TAP1	transporter 1, ATP-binding cassette, sub-family B (MDR/TAP)
TC0600014275.hg.1	1.55	0.0038	TAP2	transporter 2, ATP-binding cassette, sub-family B (MDR/TAP)
TC0600011770.hg.1	3.08	0.0031	TREML1	triggering receptor expressed on myeloid cells-like 1
TC0600011773.hg.1	1.83	0.0015	TREML2	triggering receptor expressed on myeloid cells-like 2
TC1200006649.hg.1	1.92	0.0003	TPI1	triosephosphate isomerase 1
TC0100015346.hg.1	-1.61	0.0004	TRIM33	tripartite motif containing 33
TC0100012328.hg.1	2.09	7.2e-05	TRIM58	tripartite motif containing 58
TC0500009223.hg.1	-1.71	0.0019	THG1L	tRNA-histidine guanylyltransferase 1-like
TC1300008793.hg.1	3.23	0.0018	TSC22D1	TSC22 domain family, member 1
TC1200010168.hg.1	1.53	0.0022	TUBB4BP1	tubulin beta 4B class IVb pseudogene 1 [Source:HGNC Symbol;Acc:HGNC:42180]
TC1200010616.hg.1	1.65	0.0002	TUBA1B	tubulin, alpha 1b
TC1200012624.hg.1	1.53	0.0009	TUBA1C	tubulin, alpha 1c
TC0200015771.hg.1	2.02	0.0006	TUBA4A	tubulin, alpha 4a
TC2200009187.hg.1	2.25	0.0021	TUBA8	tubulin, alpha 8
TC2000007925.hg.1	3.76	0.0007	TUBB1	tubulin, beta 1 class VI
TC0900009274.hg.1	1.52	0.0077	TUBB4B	tubulin, beta 4B class IVb
TC1900009442.hg.1	-1.64	0.0011	TNFSF14	tumor necrosis factor (ligand) superfamily, member 14
TC0600012469.hg.1	1.59	0.0017	TPT1P6	tumor protein, translationally-controlled 1 pseudogene 6
TC0300013985.hg.1	1.53	0.001	TUSC2	tumor suppressor candidate 2
TC0700010396.hg.1	1.61	0.002	TWISTNB	TWIST neighbor
TC1900010503.hg.1	1.78	0.0028	TYROBP	TYRO protein tyrosine kinase binding protein
TC0300011029.hg.1	1.8	3.73e-05	UQCRC1	ubiquinol-cytochrome c reductase core protein I
TC0600008050.hg.1	-1.7	0.0002	UBR2	ubiquitin protein ligase E3 component n-recognin 2
TC0900012176.hg.1	1.56	0.0038	URM1	ubiquitin related modifier 1
TC0600012656.hg.1	-1.64	0.0039	USP45	ubiquitin specific peptidase 45
TC0600012542.hg.1	1.82	0.0004	UBE2J1	ubiquitin-conjugating enzyme E2, J1
TC0200016607.hg.1	1.91	0.0013	UBE2F	ubiquitin-conjugating enzyme E2F (putative)
TC1900011636.hg.1	1.63	0.0008	UBE2M	ubiquitin-conjugating enzyme E2M
TC0100015918.hg.1	1.54	0.0052	UBE2Q1	ubiquitin-conjugating enzyme E2Q family member 1
TC0X00007129.hg.1	1.69	0.0004	UBA1	ubiquitin-like modifier activating enzyme 1
TC0300011081.hg.1	1.91	3.03e-05	UBA7	ubiquitin-like modifier activating enzyme 7
TC0X00009582.hg.1	1.7	0.0007	UXT	ubiquitously expressed prefoldin like chaperone
TC1900009346.hg.1	1.61	0.0002	UBXN6	UBX domain protein 6
TC0300013701.hg.1	1.8	0.0016	UBXN7	UBX domain protein 7
TC1500006701.hg.1	-1.52	0.0029	ULK4P3; ULK4P2	ULK4 pseudogene 3; ULK4 pseudogene 2
TC0900007077.hg.1	-1.57	0.0055	UNC13B	unc-13 homolog B (C. elegans)
TC1100011602.hg.1	1.51	0.0002	UCP2	uncoupling protein 2 (mitochondrial, proton carrier)
TC1100011605.hg.1	1.53	0.0078	UCP3	uncoupling protein 3 (mitochondrial, proton carrier)
TC0300012027.hg.1	1.62	1.66e-05	USF3	upstream transcription factor family member 3
TC0800012213.hg.1	1.88	0.0002	VPS28	vacuolar protein sorting 28 homolog (S. cerevisiae)
TC1100013041.hg.1	1.76	0.0012	VPS51	vacuolar protein sorting 51 homolog (S. cerevisiae)
TC1900010696.hg.1	2.08	1.73e-05	AKT2	v-akt murine thymoma viral oncogene homolog 2
TC0300012924.hg.1	2.45	0.004	VEPH1	ventricular zone expressed PH domain containing 1
TC1700010762.hg.1	2.03	0.0004	VAT1	vesicle amine transport 1
TC0200008261.hg.1	1.63	0.0054	VAMP5	vesicle associated membrane protein 5
TC0700011139.hg.1	1.79	0.0009	VOPP1	vesicular, overexpressed in cancer, prosurvival protein 1
TC1000008056.hg.1	2.42	0.0031	VCL	vinculin
TC0800008845.hg.1	2.14	0.0029	MYC	v-myc avian myelocytomatosis viral oncogene homolog
TC1900012055.hg.1	1.83	0.0003	VN1R1	vomeronasal 1 receptor 1
TC0X00009650.hg.1	1.67	0.0022	WDR45; PRAF2	WD repeat domain 45; PRA1 domain family, member 2
TC0200016681.hg.1	-1.51	0.0025	WDR92	WD repeat domain 92
TC1900010597.hg.1	1.63	0.0019	YIF1B	Yip1 interacting factor homolog B (S. cerevisiae)
TC1700008455.hg.1	1.9	1.15e-05	YPEL2	yippee like 2
TC0100013756.hg.1	2.21	0.0032	YRDC	yrdC N(6)-threonylcarbamoyltransferase domain containing
TC1100009101.hg.1	2.16	0.002	ZBTB16	zinc finger and BTB domain containing 16
TC0100007832.hg.1	2.88	0.0038	ZC3H12A	zinc finger CCCH-type containing 12A
TC0700012998.hg.1	-1.6	8.01e-05	ZNF767P	zinc finger family member 767, pseudogene
TC0X00008760.hg.1	1.74	0.0005	ZNF185	zinc finger protein 185 (LIM domain)
TC1900008252.hg.1	-1.57	0.0055	ZNF224	zinc finger protein 224
TC1900012025.hg.1	-1.67	0.0029	ZNF28	zinc finger protein 28
TC0600014294.hg.1	1.57	0.0073	ZNF318	zinc finger protein 318
TC1000012510.hg.1	1.61	0.0016	ZNF511	zinc finger protein 511
TC0200007998.hg.1	-1.66	0.0001	ZNF638	zinc finger protein 638
TC1900009001.hg.1	1.58	0.002	ZIK1	zinc finger protein interacting with K protein 1
TC0X00009890.hg.1	2.8	1.11e-05	ZC4H2	zinc finger, C4H2 domain containing
TC0800006864.hg.1	1.65	0.0095	ZDHHC2	zinc finger, DHHC-type containing 2
TC0500007912.hg.1	-1.58	0.005	ZFYVE16	zinc finger, FYVE domain containing 16
TC0300013255.hg.1	1.54	0.0078	ZMAT3	zinc finger, matrin-type 3
TC1300006481.hg.1	-1.81	8.91e-05	ZMYM2	zinc finger, MYM-type 2
TC1900007142.hg.1	1.56	0.0018	ZSWIM4	zinc finger, SWIM-type containing 4
TC1900008962.hg.1	1.81	0.0027	ZNF667	zinc finger 667
