# Supplementary material for: In Systemic Sclerosis, a Unique Long Non Coding RNA Regulates Genes and Pathways Involved in the Three Main Features of the Disease (Vasculopathy, Fibrosis and Autoimmunity) and in Carcinogenesis
Source: J Clin Med. 2019 Mar 7;8(3):320. doi: 10.3390/jcm8030320 (PMC6462909; doi:10.3390/jcm8030320)
Supplement: Supplementary file 1 [file jcm-08-00320-s001.zip › Supplementary Table S3.xlsx]

## Sheet: Foglio1
Supplementary table 3. Signaling pathways significanlty enriched (p<0.05) in genes modulated in SSc patients
Biological pathway	Bonferroni corrected p-value
The citric acid (TCA) cycle and respiratory electron transport	<0.001
Interferon alpha/beta signaling	<0.001
Respiratory electron transport, ATP synthesis by chemiosmotic coupling, and heat production by uncoupling proteins.	<0.001
Interferon Signaling	<0.001
ER-Phagosome pathway	<0.001
Antigen processing-Cross presentation	<0.001
Antigen Presentation: Folding, assembly and peptide loading of class I MHC	<0.001
Pyruvate metabolism and Citric Acid (TCA) cycle	<0.001
Respiratory electron transport	<0.001
Immune System	<0.001
Cytokine Signaling in Immune system	<0.001
Class I MHC mediated antigen processing & presentation	<0.001
S1P5 pathway	<0.001
Hemostasis	<0.001
Endosomal/Vacuolar pathway	<0.001
Metabolism	0.000846598
Glycolysis	0.00085119
Interferon gamma signaling	0.00105759
Platelet activation, signaling and aggregation	0.00131594
Immunoregulatory interactions between a Lymphoid and a non-Lymphoid cell	0.00208157
RNA Polymerase I Promoter Opening	0.0022754
S1P4 pathway	0.00284291
S Phase	0.00301899
Formation of ATP by chemiosmotic coupling	0.00374058
Plasma membrane estrogen receptor signaling	0.00448291
ATF-2 transcription factor network	0.00466964
Proteoglycan syndecan-mediated signaling events	0.00484244
Adaptive Immune System	0.00494731
Endothelins	0.00506773
LKB1 signaling events	0.0051714
RNA Polymerase I Chain Elongation	0.00532561
Sphingosine 1-phosphate (S1P) pathway	0.00549354
PDGF receptor signaling network	0.00573179
Autointegration results in viral DNA circles	0.00591304
Formation of apoptosome	0.00591304
IFN-gamma pathway	0.00608619
AKT phosphorylates targets in the cytosol	0.00624512
Integrin-linked kinase signaling	0.00678855
Cyclin A:Cdk2-associated events at S phase entry	0.00702291
Alpha9 beta1 integrin signaling events	0.00726547
IL2 signaling events mediated by STAT5	0.00756724
TRAIL signaling pathway	0.00766811
Insulin Pathway	0.00772773
Internalization of ErbB1	0.00772773
Urokinase-type plasminogen activator (uPA) and uPAR-mediated signaling	0.00772773
PDGFR-beta signaling pathway	0.00772773
EGF receptor (ErbB1) signaling pathway	0.00772773
Class I PI3K signaling events	0.00772773
Arf6 signaling events	0.00772773
mTOR signaling pathway	0.00772773
Signaling events mediated by focal adhesion kinase	0.00772773
Arf6 downstream pathway	0.00772773
S1P1 pathway	0.00772773
ErbB1 downstream signaling	0.00772773
Arf6 trafficking events	0.00772773
Class I PI3K signaling events mediated by Akt	0.00772773
EGFR-dependent Endothelin signaling events	0.00787888
Cyclin E associated events during G1/S transition	0.00811688
IGF1 pathway	0.0081888
GMCSF-mediated signaling events	0.00834764
IL5-mediated signaling events	0.00834764
Signaling events mediated by Hepatocyte Growth Factor Receptor (c-Met)	0.00850911
Pyruvate metabolism	0.00862655
S1P3 pathway	0.0088138
Nectin adhesion pathway	0.00884009
IL3-mediated signaling events	0.00884009
Signaling events mediated by VEGFR1 and VEGFR2	0.00900967
Integrin family cell surface interactions	0.00915559
Citric acid cycle (TCA cycle)	0.00921188
Ubiquitin-dependent degradation of Cyclin D	0.00921882
Ubiquitin-dependent degradation of Cyclin D1	0.00921882
Glypican 1 network	0.00953516
PAR1-mediated thrombin signaling events	0.00953516
Thrombin/protease-activated receptor (PAR) pathway	0.00971603
Synthesis of DNA	0.00979684
SCF(Skp2)-mediated degradation of p27/p21	0.0100715
RNA Polymerase I Promoter Clearance	0.0101813
Role of Calcineurin-dependent NFAT signaling in lymphocytes	0.0101857
Validated targets of C-MYC transcriptional activation	0.0103268
VEGF and VEGFR signaling network	0.010469
Gluconeogenesis	0.0111138
CXCR4-mediated signaling events	0.0116344
ErbB receptor signaling network	0.0119062
Switching of origins to a post-replicative state	0.0120335
Orc1 removal from chromatin	0.0120335
RNA Polymerase I Transcription	0.012353
AP-1 transcription factor network	0.012513
Regulation of ornithine decarboxylase (ODC)	0.0129817
PIP3 activates AKT signaling	0.0132513
Removal of licensing factors from origins	0.0139426
p53-Dependent G1 DNA Damage Response	0.0152368
p53-Dependent G1/S DNA damage checkpoint	0.0152368
G alpha (z) signalling events	0.0156338
C-MYC pathway	0.0167345
Beta1 integrin cell surface interactions	0.0168287
Regulation of DNA replication	0.0172146
Autodegradation of Cdh1 by Cdh1:APC/C	0.0176661
APOBEC3G mediated resistance to HIV-1 infection	0.0185556
Activation of caspases through apoptosome-mediated cleavage	0.0185556
Cytochrome c-mediated apoptotic response	0.0185556
Inhibition of adenylate cyclase pathway	0.0185957
Adenylate cyclase inhibitory pathway	0.0185957
G-protein activation	0.0185957
Glypican pathway	0.0191055
Regulation of Apoptosis	0.0191339
Regulation of cytoplasmic and nuclear SMAD2/3 signaling	0.0192421
TGF-beta receptor signaling	0.0192421
Regulation of nuclear SMAD2/3 signaling	0.0192421
G1/S DNA Damage Checkpoints	0.0205782
IL4-mediated signaling events	0.020851
Calcineurin-regulated NFAT-dependent transcription in lymphocytes	0.0219637
guanosine nucleotides de novo biosynthesis	0.0228919
pyrimidine deoxyribonucleotides de novo biosynthesis	0.0228919
CXCR3-mediated signaling events	0.0241509
Apoptosis	0.0258601
IL8-mediated signaling events	0.0268179
ADP signalling through P2Y purinoceptor 12	0.0270106
Resolution of D-loop structures through Holliday junction intermediates	0.0270106
Resolution of D-loop structures	0.0270106
ChREBP activates metabolic gene expression	0.0270106
S1P2 pathway	0.0277572
APC/C:Cdc20 mediated degradation of Securin	0.0283778
CDK-mediated phosphorylation and removal of Cdc6	0.0283778
Regulation of activated PAK-2p34 by proteasome mediated degradation	0.0283778
Response to elevated platelet cytosolic Ca2+	0.0296658
Signaling events mediated by HDAC Class III	0.0296658
Vpu mediated degradation of CD4	0.0305135
Cross-presentation of soluble exogenous antigens (endosomes)	0.0305135
PI-3K cascade	0.031463
Golgi Associated Vesicle Biogenesis	0.031463
ALK1 signaling events	0.032106
G-protein mediated events	0.0326974
Autodegradation of the E3 ubiquitin ligase COP1	0.0327549
Assembly of the pre-replicative complex	0.0329128
Regulation of Insulin Secretion by Glucagon-like Peptide-1	0.0329568
LPA4-mediated signaling events	0.0329568
Membrane Trafficking	0.0350129
Vif-mediated degradation of APOBEC3G	0.0351037
APC/C:Cdh1 mediated degradation of Cdc20 and other APC/C:Cdh1 targeted proteins in late mitosis/early G1	0.0351037
Stabilization of p53	0.0351037
Ubiquitin Mediated Degradation of Phosphorylated Cdc25A	0.0351037
Antigen processing: Ubiquitination & Proteasome degradation	0.0351037
Cdc20:Phospho-APC/C mediated degradation of Cyclin A	0.0351037
ALK1 pathway	0.0351103
Platelet degranulation	0.0354456
Activation of GABAB receptors	0.0354456
GABA B receptor activation	0.0354456
2-LTR circle formation	0.0367013
Attachment of GPI anchor to uPAR	0.0367013
Apoptotic factor-mediated response	0.0367013
Activation of BAD and translocation to mitochondria	0.0367013
SCF-beta-TrCP mediated degradation of Emi1	0.0375617
p53-Independent G1/S DNA damage checkpoint	0.0375617
p53-Independent DNA Damage Response	0.0375617
Regulation of CDC42 activity	0.0375957
G1/S Transition	0.037986
Syndecan-3-mediated signaling events	0.0387176
Chemokine receptors bind chemokines	0.0393224
JNK signaling in the CD4+ TCR pathway	0.0393224
Platelet Aggregation (Plug Formation)	0.0397067
APC/C:Cdc20 mediated degradation of mitotic proteins	0.0401305
Destabilization of mRNA by AUF1 (hnRNP D0)	0.0401305
CDC42 signaling events	0.0427827
Activation of APC/C and APC/C:Cdc20 mediated degradation of mitotic proteins	0.0428113
PI3K/AKT activation	0.0442469
Integration of provirus	0.0474997
Regulation of cytoskeletal remodeling and cell spreading by IPP complex components	0.0474997
Interleukin-6 signaling	0.0474997
CDT1 association with the CDC6:ORC:origin complex	0.0485145
G alpha (i) signalling events	0.0490659
G alpha (s) signalling events	0.0490659
Intrinsic Pathway for Apoptosis	0.0490659
Mitotic G1-G1/S phases	0.0510684
Downstream signal transduction	0.0515389
Signaling by Wnt	0.0515389
