# Supplementary material for: In Systemic Sclerosis, a Unique Long Non Coding RNA Regulates Genes and Pathways Involved in the Three Main Features of the Disease (Vasculopathy, Fibrosis and Autoimmunity) and in Carcinogenesis
Source: J Clin Med. 2019 Mar 7;8(3):320. doi: 10.3390/jcm8030320 (PMC6462909; doi:10.3390/jcm8030320)
Supplement: Supplementary file 1 [file jcm-08-00320-s001.zip › Supplementary Table S4.xlsx]

## Sheet: Foglio1
Supplementary table 4. microRNAs and genes annotated as targets of ncRNA00201 in StarBase
miRNAs	Genes
hsa-miR-30e-5p	ALKBH5
hsa-miR-30c-5p	C22ORF28
hsa-miR-186-5p	CAPRIN1
hsa-miR-197-3p	DGCR8
hsa-miR-9-5p	eIF4AIII
hsa-miR-199a-5p	EWSR1
hsa-miR-181b-5p	FMRP
hsa-miR-181a-5p	FUS
hsa-miR-135b-5p	FUS-mutant
hsa-miR-205-5p	FXR1
hsa-miR-194-5p	FXR2
hsa-miR-302e	hnRNPC
hsa-miR-125b-5p	HuR
hsa-miR-613	IGF2BP1
hsa-miR-26a-5p	IGF2BP2
hsa-miR-135a-5p	IGF2BP3
hsa-miR-1297	LIN28
hsa-miR-370-3p	LIN28A
hsa-miR-494-3p	LIN28B
hsa-miR-539-5p	MOV10
hsa-miR-382-5p	PTB
hsa-miR-485-5p	PUM2
hsa-miR-154-5p	QKI
hsa-miR-211-5p	SFRS1
hsa-miR-132-3p	TAF15
hsa-miR-212-3p	TIA1
hsa-miR-1	TIAL1
hsa-miR-4319	TNRC6
hsa-miR-181c-5p	U2AF65
hsa-miR-181d-5p	UPF1
hsa-miR-125a-5p	ZC3H7B
hsa-miR-520e
hsa-miR-520a-3p
hsa-miR-520b
hsa-miR-520c-3p
hsa-miR-520d-3p
hsa-miR-372-3p
hsa-miR-373-3p
hsa-miR-26b-5p
hsa-miR-155-5p
hsa-miR-302d-3p
hsa-miR-302a-3p
hsa-miR-302c-3p
hsa-miR-302b-3p
hsa-miR-145-5p
hsa-miR-206
hsa-miR-30a-5p
hsa-miR-4465
hsa-miR-335-5p
hsa-miR-30b-5p
hsa-miR-30d-5p
hsa-miR-31-5p
hsa-miR-204-5p
hsa-miR-199b-5p
hsa-miR-421
hsa-miR-505-3p
