# Supplementary material for: In Systemic Sclerosis, a Unique Long Non Coding RNA Regulates Genes and Pathways Involved in the Three Main Features of the Disease (Vasculopathy, Fibrosis and Autoimmunity) and in Carcinogenesis
Source: J Clin Med. 2019 Mar 7;8(3):320. doi: 10.3390/jcm8030320 (PMC6462909; doi:10.3390/jcm8030320)
Supplement: Supplementary file 1 [file jcm-08-00320-s001.zip › Supplementary Table S5.xlsx]

## Sheet: Foglio1
Supplementary table 5. modulated genes in SSc that are regulated by miRNA targets of ncRNA00201
hsa-miR-30e-5p	hsa-miR-30c-5p	hsa-miR-9-5p	hsa-miR-199a-5p	hsa-miR-181b-5p	hsa-miR-181a-5p
COTL1	DDIT4	ACOT7	ANGEL2	AP1S3	AP1S3
DDIT4	DESI2	C2orf88	CDCA7L	BCL2	BCL2
DESI2	FAM91A1	CNOT7	FKBP5	CBLB	CBLB
FAM91A1	GNAI2	CXCL11	PPP1R2	CBX4	CBX4
GNAI2	MBNL3	ELOVL4	RBM23	DDIT4	DDIT4
MBNL3	MMD	GCH1	STRADB	GOT2	GOT2
MFAP3L	OXR1	HES1	ZIK1	NPTN	NPTN
MMD	PCGF5	HIST1H2AE		TXNDC12	TXNDC12
OXR1	PDE5A	HIST1H2AI
PCGF5	RAB7A	IGF2BP2
PDE5A	RAPGEF4	L3MBTL4
RAB7A	SOCS3	LAMP1
RAPGEF4	STRIP1	MGAT1
SOCS3	TAF4B	PRUNE
STRIP1	UBE2F	SLC10A3
TAF4B	UBE2J1	SLC50A1
UBE2F	UCP3	SMAP2
UBE2J1	USP45	TSPAN18
UCP3	VOPP1	YPEL2
USP45	YPEL2	ZC3H12A
VOPP1
YPEL2
hsa-miR-135b-5p	hsa-miR-205-5p	hsa-miR-194-5p	hsa-miR-302e	hsa-miR-125b-5p	hsa-miR-613
ARHGAP6	LAMC1	GOT2	C19orf43	ANO6	BRI3BP
FOXO1	MFNG	RSBN1L	C2orf88	CHTF8	BSCL2
GCH1	MMD	SLC40A1	GMCL1	CSRNP1	CDK4
KLHL15	NDUFA4		GUCY1A3	ELOVL4	CXCL11
MEF2C	PRKCE		HN1	FAM134A	FAM91A1
MRAS	PSTK		IRF9	SLC38A9	FBXO33
MTRF1	TRAK2		KLHL15	TMCC2	GCH1
PCDH9	ZNF638		MEF2C	TMED9	JUND
PCYT1B			MFAP3L	TMEM168	MMD
PSIP1			OXR1	USP45	MYLK
TMEM168			POLK	ZSWIM4	NCK2
ZSWIM4			RHOC		NETO1
			RSBN1L		PDGFA
					PRKCE
					RAB43
					RSBN1L
					TAGLN2
					YPEL2
					YRDC
hsa-miR-135a-5p	hsa-miR-370-3p	hsa-miR-494-3p	hsa-miR-382-5p	hsa-miR-485-5p	hsa-miR-154-5p
ARHGAP6	C3orf62	JUND	OST4	CD79A	JAM3
FOXO1	GUCD1			DAG1
GCH1	GYPC			IGF2BP2
KLHL15				MAX
MEF2C				ORAI1
MRAS				PHB2
MTRF1				PRUNE
PCDH9
PCYT1B
PSIP1
TMEM168
ZSWIM4
hsa-miR-211-5p	hsa-miR-212-3p	hsa-miR-4319	hsa-miR-181c-5p	hsa-miR-181d-5p	hsa-miR-125a-5p
BCL2	ANGEL2	ANO6	AP1S3	AP1S3	ANO6
C21orf33	FAM91A1	CHTF8	BCL2	BCL2	CHTF8
LAMP1	HIP1R	CSRNP1	CBLB	CBLB	CSRNP1
PSME1	KLF7	DPYSL4	CBX4	CBX4	ELOVL4
SPARC		ELOVL4	DDIT4	DDIT4	FAM134A
SSRP1		FAM134A	GOT2	GOT2	SLC38A9
ZNF638		SLC38A9	NPTN	NPTN	TMED9
		TMED9	TXNDC12	PAX5	TMEM168
		TMEM168		RAB11A	USP45
		USP45		TXNDC12	ZSWIM4
hsa-miR-520e	hsa-miR-520a-3p	hsa-miR-520b	hsa-miR-520c-3p	hsa-miR-520d-3p	hsa-miR-372-3p
C19orf43	C19orf43	C19orf43	C19orf43	C19orf43	ANO6
C2orf88	C2orf88	C2orf88	C2orf88	C2orf88	C19orf43
GMCL1	GMCL1	GMCL1	GMCL1	GMCL1	C2orf88
GUCY1A3	GUCY1A3	GUCY1A3	GUCY1A3	GUCY1A3	GMCL1
HN1	HN1	HN1	HN1	HN1	GUCY1A3
IRF9	IRF9	IRF9	IRF9	IRF9	HN1
MEF2C	MEF2C	MEF2C	MEF2C	MEF2C	IRF9
MFAP3L	MFAP3L	MFAP3L	MFAP3L	MFAP3L	MEF2C
POLK	POLK	POLK	POLK	POLK	MFAP3L
RHOC	RHOC	RHOC	RHOC	RHOC	POLK
RSBN1L	RSBN1L	RSBN1L	RSBN1L	RSBN1L	RHOC
					RSBN1L
hsa-miR-373-3p	hsa-miR-155-5p	hsa-miR-302d-3p	hsa-miR-302a-3p	hsa-miR-302c-3p	hsa-miR-302b-3p
C2orf88	FBXO33	C19orf43	C19orf43	C19orf43	C19orf43
GMCL1	GMCL1	C2orf88	C2orf88	C2orf88	C2orf88
HN1	GNAS	GMCL1	GMCL1	GMCL1	GMCL1
IRF9	MBNL3	GUCY1A3	GUCY1A3	GUCY1A3	GUCY1A3
POLK	NDFIP1	HN1	HN1	HN1	HN1
RHOC	TSPAN14	IRF9	IRF9	IRF9	IRF9
RSBN1L		MEF2C	MEF2C	KLF7	MEF2C
		MFAP3L	MFAP3L	MEF2C	MFAP3L
		POLK	POLK	MFAP1	POLK
		RHOC	RHOC	MFAP3L	RHOC
		RSBN1L	RSBN1L	NETO1	RSBN1L
				POLK
				RHOC
				RSBN1L
				SESN3
				SOCS3
				STX11
hsa-miR-145-5p	hsa-miR-206	hsa-miR-30a-5p	hsa-miR-335-5p	hsa-miR-30b-5p	hsa-miR-30d-5p
ARHGAP6	BACH2	DDIT4	CNOT7	DDIT4	DDIT4
BACH2	BRI3BP	DESI2	KLHL15	DESI2	DESI2
BRI3BP	BSCL2	FAM91A1	MAX	FAM91A1	FAM91A1
CD40	CDK4	GNAI2	SUCNR1	GNAI2	GNAI2
FOXO1	CXCL11	MBNL3		MBNL3	MBNL3
HOMER2	FAM91A1	MMD		MMD	MMD
SERPINE1	FBXO33	OXR1		OXR1	OXR1
TAGLN2	GCH1	PCGF5		PCGF5	PCGF5
	JUND	PDE5A		PDE5A	PDE5A
	MMD	RAB7A		RAB7A	RAB7A
	MYLK	RAPGEF4		RAPGEF4	RAPGEF4
	NCK2	SOCS3		SOCS3	SOCS3
	NETO1	STRIP1		STRIP1	STRIP1
	PDGFA	TAF4B		TAF4B	TAF4B
	RAB11FIP1	UBE2F		UBE2F	UBE2F
	RAB43	UBE2J1		UBE2J1	UBE2J1
	RSBN1L	UCP3		UCP3	UCP3
	TAGLN2	VOPP1		USP45	VOPP1
	YPEL2	YPEL2		VOPP1	YPEL2
	YRDC			YPEL2
hsa-miR-31-5p	hsa-miR-204-5p	hsa-miR-199b-5p	hsa-miR-421	hsa-miR-505-3p
BACH2	BCL2	ANGEL2	NDFIP1	ELOVL4
GCH1	C21orf33	CDCA7L		EPSTI1
JMJD8	LAMP1	FKBP5		FAM134A
KDELR2	PSME1	PPP1R2		FUT10
MGAT1	SPARC	RBM23		NCK2
NCK2	SSRP1	STRADB
PAX5	ZNF638	ZIK1
PRKCE
SH3BGRL2
SPARC
TMEM168
