# Supplementary material for: In Systemic Sclerosis, a Unique Long Non Coding RNA Regulates Genes and Pathways Involved in the Three Main Features of the Disease (Vasculopathy, Fibrosis and Autoimmunity) and in Carcinogenesis
Source: J Clin Med. 2019 Mar 7;8(3):320. doi: 10.3390/jcm8030320 (PMC6462909; doi:10.3390/jcm8030320)
Supplement: Supplementary file 1 [file jcm-08-00320-s001.zip › Supplementary Table S6.xlsx]

## Sheet: Foglio1
Supplementary table 6. Pathways in which are involved the 138 modulated genes that are targeted by miRNAs modulated by ncRNA00201.
Biological pathway
ATF-2 transcription factor network
IL8-mediated signaling events
Sphingosine 1-phosphate (S1P) pathway
TRAIL signaling pathway
Integrin-linked kinase signaling
Regulation of cytoplasmic and nuclear SMAD2/3 signaling
Regulation of nuclear SMAD2/3 signaling
TGF-beta receptor signaling
ALK1 signaling events
ALK1 pathway
PDGF receptor signaling network
IFN-gamma pathway
Plasma membrane estrogen receptor signaling
AP-1 transcription factor network
Endothelins
LKB1 signaling events
IL8- and CXCR2-mediated signaling events
Integrin family cell surface interactions
Arf6 downstream pathway
Arf6 signaling events
Arf6 trafficking events
Class I PI3K signaling events
Class I PI3K signaling events mediated by Akt
EGF receptor (ErbB1) signaling pathway
ErbB1 downstream signaling
Insulin Pathway
Internalization of ErbB1
mTOR signaling pathway
PDGFR-beta signaling pathway
S1P1 pathway
Signaling events mediated by focal adhesion kinase
Urokinase-type plasminogen activator (uPA) and uPAR-mediated signaling
CDC42 signaling events
EGFR-dependent Endothelin signaling events
IGF1 pathway
GMCSF-mediated signaling events
IL5-mediated signaling events
Signaling events mediated by Hepatocyte Growth Factor Receptor (c-Met)
IL3-mediated signaling events
Nectin adhesion pathway
Signaling events mediated by VEGFR1 and VEGFR2
Glypican 1 network
PAR1-mediated thrombin signaling events
Syndecan-1-mediated signaling events
Thrombin/protease-activated receptor (PAR) pathway
Platelet homeostasis
VEGF and VEGFR signaling network
Regulation of CDC42 activity
Alpha9 beta1 integrin signaling events
ErbB receptor signaling network
C-MYB transcription factor network
EGFR1
Glypican pathway
Proteoglycan syndecan-mediated signaling events
Beta1 integrin cell surface interactions
LPA4-mediated signaling events
Regulation of Insulin Secretion by Glucagon-like Peptide-1
RAC1 signaling pathway
Regulation of RAC1 activity
Regulation of RhoA activity
RhoA signaling pathway
Ceramide signaling pathway
Role of Calcineurin-dependent NFAT signaling in lymphocytes
Thromboxane A2 receptor signaling
Regulation of p38-alpha and p38-beta
TNF receptor signaling pathway
Hemostasis
G alpha (z) signalling events
glutathione redox reactions II
Regulation of retinoblastoma protein
TGFBR
p38 MAPK signaling pathway
CXCR4-mediated signaling events
IL8- and CXCR1-mediated signaling events
Integrin cell surface interactions
acyl-CoA hydrolysis
AKT-mediated inactivation of FOXO1A
aspartate biosynthesis
Autointegration results in viral DNA circles
BH3-only proteins associate with and inactivate anti-apoptotic BCL-2 members
Binding of RNA by Insulin-like Growth Factor-2 mRNA Binding Proteins (IGF2BPs/IMPs/VICKZs)
glutamate degradation II
tetrahydrobiopterin biosynthesis I
tetrahydrobiopterin biosynthesis II
Validated transcriptional targets of AP1 family members Fra1 and Fra2
G alpha (i) signalling events
G alpha (s) signalling events
HIV Infection
Developmental Biology
Validated targets of C-MYC transcriptional activation
Prostacyclin signalling through prostacyclin receptor
EPO signaling pathway
C-MYC pathway
CXCR3-mediated signaling events
APOBEC3G mediated resistance to HIV-1 infection
aspartate degradation II
N-glycan trimming and elongation in the cis-Golgi
BMP receptor signaling
ADP signalling through P2Y purinoceptor 12
Elevation of cytosolic Ca2+ levels
phosphatidylcholine biosynthesis I
Regulation of gene expression in late stage (branching morphogenesis) pancreatic bud precursor cells
IL1-mediated signaling events
LPA receptor mediated events
2-LTR circle formation
Activation of BAD and translocation to mitochondria
HIV Life Cycle
IL6-mediated signaling events
Interferon gamma signaling
Regulation of Insulin Secretion
Activation of Rac
Integration of provirus
Interleukin-6 signaling
Rho GTPase cycle
S1P5 pathway
Signaling by Rho GTPases
Calcineurin-regulated NFAT-dependent transcription in lymphocytes
Signaling events mediated by HDAC Class I
choline biosynthesis III
Nef mediated downregulation of MHC class I complex cell surface expression
Rapid glucocorticoid signaling
Epithelial-to-mesenchymal transition
IL2-mediated signaling events
Amino acid synthesis and interconversion (transamination)
Dissolution of Fibrin Clot
Rap1 signalling
CD40/CD40L signaling
RNA Polymerase II Pre-transcription Events
Alpha6 beta4 integrin-ligand interactions
Early Phase of HIV Life Cycle
Transcription of the HIV genome
ERK/MAPK targets
Nitric oxide stimulates guanylate cyclase
stearate biosynthesis I (animals)
Tetrahydrobiopterin (BH4) synthesis, recycling, salvage and regulation
FAS (CD95) signaling pathway
Validated targets of C-MYC transcriptional repression
Semaphorin interactions
Adenylate cyclase inhibitory pathway
G-protein activation
Inhibition of adenylate cyclase pathway
Regulation of IFNG signaling
Ubiquitin-dependent degradation of Cyclin D
Ubiquitin-dependent degradation of Cyclin D1
S1P4 pathway
Synthesis of very long-chain fatty acyl-CoAs
Direct p53 effectors
Platelet activation, signaling and aggregation
Lysosome Vesicle Biogenesis
Nuclear Events (kinase and transcription factor activation)
Axon guidance
Host Interactions of HIV factors
CRMPs in Sema3A signaling
Glucagon-type ligand receptors
Platelet calcium homeostasis
Regulation of AMPK activity via LKB1
Signal amplification
Activation of BH3-only proteins
Energy dependent regulation of mTOR by LKB1-AMPK
PKA activation in glucagon signalling
Downstream signal transduction
Interferon alpha/beta signaling
Activated AMPK stimulates fatty-acid oxidation in muscle
eNOS activation and regulation
Fatty Acyl-CoA Biosynthesis
Growth hormone receptor signaling
Metabolism of nitric oxide
Signaling by PDGF
Effects of PIP2 hydrolysis
Gluconeogenesis
Integrin alphaIIb beta3 signaling
Nef-mediates down modulation of cell surface receptors by recruiting them to clathrin adapters
Integration of energy metabolism
G alpha (12/13) signalling events
MAPK targets/ Nuclear events mediated by MAP kinases
Glucocorticoid receptor signaling
ATR signaling pathway
Deadenylation of mRNA
Sema4D induced cell migration and growth-cone collapse
BMAL1:CLOCK/NPAS2 Activates Gene Expression
Signaling by Robo receptor
Signaling events mediated by PRL
CDO in myogenesis
Myogenesis
Regulation of Water Balance by Renal Aquaporins
Smooth Muscle Contraction
Late Phase of HIV Life Cycle
Metal ion SLC transporters
Nephrin/Neph1 signaling in the kidney podocyte
Notch signaling pathway
Notch-mediated HES/HEY network
Nongenotropic Androgen signaling
RXR and RAR heterodimerization with other nuclear receptor
S1P2 pathway
Interferon Signaling
Aquaporin-mediated transport
DAG and IP3 signaling
Golgi Associated Vesicle Biogenesis
mTOR signalling
Phospholipase C-mediated cascade
Sema4D in semaphorin signaling
The role of Nef in HIV-1 replication and disease pathogenesis
Activation of GABAB receptors
Beta2 integrin cell surface interactions
GABA B receptor activation
IL2 signaling events mediated by STAT5
PKB-mediated events
Transport to the Golgi and subsequent modification
Triglyceride Biosynthesis
RNA Polymerase II Transcription
EGFR interacts with phospholipase C-gamma
Nephrin interactions
Platelet Aggregation (Plug Formation)
Reelin signaling pathway
S1P3 pathway
p53 pathway
Ephrin B reverse signaling
MAP kinase activation in TLR cascade
Pausing and recovery of Tat-mediated HIV-1 elongation
PLC-gamma1 signalling
Tat-mediated HIV-1 elongation arrest and recovery
p63 transcription factor network
Cyclin D associated events in G1
Elongation arrest and recovery
G1 Phase
HIV-1 elongation arrest and recovery
Intrinsic Pathway for Apoptosis
Pausing and recovery of elongation
Pausing and recovery of HIV-1 elongation
Vpr-mediated nuclear import of PICs
NGF signalling via TRKA from the plasma membrane
Regulation of beta-cell development
Circadian Clock
Clathrin derived vesicle budding
Glucagon signaling in metabolic regulation
trans-Golgi Network Vesicle Budding
HIF-2-alpha transcription factor network
Interactions of Vpr with host cellular proteins
Trk receptor signaling mediated by the MAPK pathway
HIV-1 Nef: Negative effector of Fas and TNF-alpha
GABA receptor activation
Glucose metabolism
Iron uptake and transport
ATM pathway
PI3K Cascade
Regulation of IFNA signaling
Signaling events mediated by HDAC Class II
S Phase
HIV-1 Transcription Initiation
PLC beta mediated events
RNA Polymerase II HIV-1 Promoter Escape
RNA Polymerase II Promoter Escape
RNA Polymerase II Transcription Initiation
RNA Polymerase II Transcription Initiation And Promoter Clearance
RNA Polymerase II Transcription Pre-Initiation And Promoter Opening
Signaling events mediated by HDAC Class III
amb2 Integrin signaling
G-protein mediated events
Aurora B signaling
Formation of HIV-1 elongation complex containing HIV-1 Tat
HIV-1 Transcription Elongation
Tat-mediated elongation of the HIV-1 transcript
Immune System
TCR signaling in na&#xef;ve CD8+ T cells
Chemokine receptors bind chemokines
Formation of HIV-1 elongation complex in the absence of HIV-1 Tat
Formation of RNA Pol II elongation complex
FOXM1 transcription factor network
Meiotic Recombination
RNA Polymerase II Transcription Elongation
Androgen-mediated signaling
Beta3 integrin cell surface interactions
TCR signaling in na&#xef;ve CD4+ T cells
Deadenylation-dependent mRNA decay
Class B/2 (Secretin family receptors)
Retinoic acid receptors-mediated signaling
Adaptive Immune System
Fanconi anemia pathway
Hedgehog signaling events mediated by Gli proteins
Mitotic G1-G1/S phases
FoxO family signaling
Angiopoietin receptor Tie2-mediated signaling
Muscle contraction
Signaling mediated by p38-alpha and p38-beta
TRAF6 Mediated Induction of proinflammatory cytokines
Signalling by NGF
Signal Transduction
IRS-mediated signalling
Caspase cascade in apoptosis
Immunoregulatory interactions between a Lymphoid and a non-Lymphoid cell
Signaling events mediated by PTP1B
Signaling events mediated by Stem cell factor receptor (c-Kit)
IRS-related events
Opioid Signalling
NFkB and MAP kinases activation mediated by TLR4 signaling repertoire
Validated transcriptional targets of TAp63 isoforms
Insulin receptor signalling cascade
Toll Like Receptor 3 (TLR3) Cascade
TRIF mediated TLR3 signaling
NOTCH
MyD88-independent cascade initiated on plasma membrane
Apoptosis
MyD88 cascade initiated on plasma membrane
TRAF6 mediated induction of NFkB and MAP kinases upon TLR7/8 or 9 activation
Autodegradation of Cdh1 by Cdh1:APC/C
EphrinB-EPHB pathway
MyD88 dependent cascade initiated on endosome
Toll Like Receptor 10 (TLR10) Cascade
Toll Like Receptor 5 (TLR5) Cascade
Fc-epsilon receptor I signaling in mast cells
IL4-mediated signaling events
MyD88:Mal cascade initiated on plasma membrane
Toll Like Receptor 7/8 (TLR7/8) Cascade
Trk receptor signaling mediated by PI3K and PLC-gamma
Toll Like Receptor TLR1:TLR2 Cascade
Toll Like Receptor TLR6:TLR2 Cascade
Validated nuclear estrogen receptor alpha network
Validated transcriptional targets of deltaNp63 isoforms
Downstream signaling in na&#xef;ve CD8+ T cells
Signaling events mediated by the Hedgehog family
Toll Like Receptor 2 (TLR2) Cascade
Toll Like Receptor 9 (TLR9) Cascade
APC/C:Cdc20 mediated degradation of Securin
CDK-mediated phosphorylation and removal of Cdc6
Downstream signaling of activated FGFR
HIF-1-alpha transcription factor network
IL23-mediated signaling events
Regulation of activated PAK-2p34 by proteasome mediated degradation
BCR signaling pathway
Cross-presentation of soluble exogenous antigens (endosomes)
IL2 signaling events mediated by PI3K
SCF(Skp2)-mediated degradation of p27/p21
Vpu mediated degradation of CD4
Autodegradation of the E3 ubiquitin ligase COP1
Regulation of Telomerase
Antigen processing: Ubiquitination & Proteasome degradation
APC/C:Cdh1 mediated degradation of Cdc20 and other APC/C:Cdh1 targeted proteins in late mitosis/early G1
Cdc20:Phospho-APC/C mediated degradation of Cyclin A
Stabilization of p53
Transcriptional Regulation of White Adipocyte Differentiation
Ubiquitin Mediated Degradation of Phosphorylated Cdc25A
Vif-mediated degradation of APOBEC3G
p53-Independent DNA Damage Response
p53-Independent G1/S DNA damage checkpoint
Regulation of ornithine decarboxylase (ODC)
SCF-beta-TrCP mediated degradation of Emi1
p75(NTR)-mediated signaling
Transcription
APC/C:Cdc20 mediated degradation of mitotic proteins
Destabilization of mRNA by AUF1 (hnRNP D0)
Activated TLR4 signalling
Activation of APC/C and APC/C:Cdc20 mediated degradation of mitotic proteins
Cell surface interactions at the vascular wall
Meiosis
p53-Dependent G1 DNA Damage Response
p53-Dependent G1/S DNA damage checkpoint
E2F transcription factor network
CDT1 association with the CDC6:ORC:origin complex
Degradation of beta-catenin by the destruction complex
Regulation of Apoptosis
Signaling by Wnt
Formation and Maturation of mRNA Transcript
G1/S DNA Damage Checkpoints
Respiratory electron transport
Toll Like Receptor 4 (TLR4) Cascade
Metabolism of amino acids and derivatives
Asparagine N-linked glycosylation
Cyclin E associated events during G1/S transition
p73 transcription factor network
Regulation of APC/C activators between G1/S and early anaphase
L1CAM interactions
Signaling by Insulin receptor
ER-Phagosome pathway
Glucocorticoid receptor regulatory network
Hypoxic and oxygen homeostasis regulation of HIF-1-alpha
Cytokine Signaling in Immune system
APC/C-mediated degradation of cell cycle proteins
Regulation of mitotic cell cycle
Assembly of the pre-replicative complex
Fatty acid, triacylglycerol, and ketone body metabolism
Orc1 removal from chromatin
Switching of origins to a post-replicative state
Membrane Trafficking
Removal of licensing factors from origins
Antigen processing-Cross presentation
Regulation of DNA replication
Neurotransmitter Receptor Binding And Downstream Transmission In The Postsynaptic Cell
Cyclin A:Cdk2-associated events at S phase entry
Toll Receptor Cascades
Respiratory electron transport, ATP synthesis by chemiosmotic coupling, and heat production by uncoupling proteins.
Metabolism of carbohydrates
Signaling by Interleukins
Signaling events mediated by TCPTP
Transport of glucose and other sugars, bile salts and organic acids, metal ions and amine compounds
Signaling by FGFR
DNA Replication Pre-Initiation
M/G1 Transition
Regulation of gene expression in beta cells
Signaling by Aurora kinases
Signaling by EGFR
Mesenchymal-to-epithelial transition
Class I MHC mediated antigen processing & presentation
Neurotrophic factor-mediated Trk receptor signaling
Metabolism
Regulation of mRNA Stability by Proteins that Bind AU-rich Elements
Metabolism of mRNA
Regulation of Androgen receptor activity
Synthesis of DNA
IL12-mediated signaling events
Post-translational protein modification
Cell-Cell communication
G1/S Transition
Cell Cycle Checkpoints
The citric acid (TCA) cycle and respiratory electron transport
G alpha (q) signalling events
Transmission across Chemical Synapses
GPCR downstream signaling
Metabolism of RNA
Cell Cycle, Mitotic
Peptide ligand-binding receptors
TNF alpha/NF-kB
GPCR ligand binding
Innate Immune System
Neuronal System
Signaling by GPCR
Gene Expression
Transmembrane transport of small molecules
Diabetes pathways
Posttranslational regulation of adherens junction stability and dissassembly
Mitotic M-M/G1 phases
SLC-mediated transmembrane transport
N-cadherin signaling events
Metabolism of lipids and lipoproteins
Metabolism of proteins
DNA Replication
Class A/1 (Rhodopsin-like receptors)
E-cadherin signaling in the nascent adherens junction
Stabilization and expansion of the E-cadherin adherens junction
E-cadherin signaling events
Note: pathways highlighted in orange are significantly enriched in the 837 genes that were modulated in SSc patients.
