# Supplementary material for: In Systemic Sclerosis, a Unique Long Non Coding RNA Regulates Genes and Pathways Involved in the Three Main Features of the Disease (Vasculopathy, Fibrosis and Autoimmunity) and in Carcinogenesis
Source: J Clin Med. 2019 Mar 7;8(3):320. doi: 10.3390/jcm8030320 (PMC6462909; doi:10.3390/jcm8030320)
Supplement: Supplementary file 1 [file jcm-08-00320-s001.zip › Supplementary Table S7.xlsx]

## Sheet: Foglio1
Supplementary table 7. Modulated genes in SSc that are included in modules.
M1	M2	M3	M4	M5	M6
ADAR	CCL28	BET1L	AP1S3	ATP5A1	PSMB9
ANAPC7	CXCL10	COG7	BLOC1S1	ATP5D	CDKN1A
CBLB	CXCL11	COPE	CLTB	ATP5G1	OAS1
CUL3	CXCR5	COX5B	CTTN	ATP5J2	PSME2
FAU	CXCR6	CS	DAB2	BCL2	PSMC4
FBXO6	GNAI1	GPI	DNAJC6	CASP9	PSME1
FBXW5	GNAI2	H6PD	HIP1R	CCT3	PSMB3
HIST1H2BA	GNB2	HK1	STON2	CD38	OAS3
HIST1H2BC	GNG11	IDH2		CD79A	PSMB10
HIST1H2BE	HIST1H2AC	KDELR2		CLU	IFIT5
HIST1H2BH	HIST2H3A	NAPA		COX6A1	HLA-DPB1
HIST1H2BJ	IL6	NDUFA4		COX8A
HIST1H2BK	PPBP	NDUFA9		CR2
HIST1H3B	SUCNR1	NDUFB11		CYC1
HIST1H3F	TAS2R13	NDUFS7		EEF1B2
HIST1H3H		NDUFS8		EIF5A
HIST1H4J		PFKL		F13A1
HIST1H4K		PKM		FERMT3
HLA-A		RAB1B		FOXO1
HLA-B		SDHB		GCH1
HLA-E		TMED3		GNA12
HLA-G		TMED9		GNAS
IFI35		TPI1		GNAZ
IFI6		UQCRC1		GP1BB
IFIT2				GUCY1A3
IRF9				GUCY1B3
ISG20				IL2RA
RNF126				LRRC18
SIAH2				MAGED2
SOCS3				MRAS
STAT2				MRPL3
TUBA1B				NME1
TUBA1C				NME4
TUBA4A				PAX5
TUBA8				PDIA3
TUBB1				PRKAR2B
TUBB4B				RPL13
UBA1				RPLP0
UBA7				RPLP1
UBE2F				RPLP2
UBE2J1				SERPINE1
UBE2M				SPARC
UBE2Q1				TAP1
UBR2				TAP2
ZBTB16
Genes targeted in the six modules are written in bold characters and genes targeted by the 26 selected miRNAs are highlighted in yellow.
