# Supplementary material for: In Systemic Sclerosis, a Unique Long Non Coding RNA Regulates Genes and Pathways Involved in the Three Main Features of the Disease (Vasculopathy, Fibrosis and Autoimmunity) and in Carcinogenesis
Source: J Clin Med. 2019 Mar 7;8(3):320. doi: 10.3390/jcm8030320 (PMC6462909; doi:10.3390/jcm8030320)
Supplement: Supplementary file 1 [file jcm-08-00320-s001.zip › Supplementary Table S8.xlsx]

## Sheet: Foglio1
Supplementary table 8. Signaling pathways in which the five most targeted genes modulated in SSc are involved
IRF9	GUCY1A3
Interferon gamma signaling	Nitric oxide stimulates guanylate cyclase
Interferon alpha/beta signaling	Platelet homeostasis
Interferon Signaling	Hemostasis
Cytokine Signaling in Immune system
IFN-gamma pathway	BCL2
Immune System	Activation of BAD and translocation to mitochondria
	Activation of BH3-only proteins
SOCS3	ALK1 pathway
Alpha9 beta1 integrin signaling events	ALK1 signaling events
AP-1 transcription factor network	Alpha9 beta1 integrin signaling events
Arf6 downstream pathway	AP-1 transcription factor network
Arf6 signaling events	Apoptosis
Arf6 trafficking events	Arf6 downstream pathway
ATF-2 transcription factor network	Arf6 signaling events
Beta1 integrin cell surface interactions	Arf6 trafficking events
CDC42 signaling events	ATF-2 transcription factor network
Class I PI3K signaling events	ATM pathway
Class I PI3K signaling events mediated by Akt	ATR signaling pathway
Cytokine Signaling in Immune system	Beta1 integrin cell surface interactions
EGF receptor (ErbB1) signaling pathway	BH3-only proteins inactivate anti-apoptotic BCL-2 members
EGFR1	BMP receptor signaling
EGFR-dependent Endothelin signaling events	Caspase cascade in apoptosis
Endothelins	CDC42 signaling events
EPO signaling pathway	Ceramide signaling pathway
ErbB receptor signaling network	Class I PI3K signaling events
ErbB1 downstream signaling	Class I PI3K signaling events mediated by Akt
Glypican 1 network	C-MYB transcription factor network
Glypican pathway	C-MYC pathway
GMCSF-mediated signaling events	Direct p53 effectors
Growth hormone receptor signaling	EGF receptor (ErbB1) signaling pathway
IFN-gamma pathway	EGFR-dependent Endothelin signaling events
IGF1 pathway	Endothelins
IL23-mediated signaling events	EPO signaling pathway
IL2-mediated signaling events	ErbB receptor signaling network
IL3-mediated signaling events	ErbB1 downstream signaling
IL4-mediated signaling events	FAS (CD95) signaling pathway
IL5-mediated signaling events	Glypican 1 network
IL6-mediated signaling events	Glypican pathway
Immune System	GMCSF-mediated signaling events
Insulin Pathway	HIV-1 Nef: Negative effector of Fas and TNF-alpha
Integrin family cell surface interactions	IFN-gamma pathway
Integrin-linked kinase signaling	IGF1 pathway
Interferon alpha/beta signaling	IL1-mediated signaling events
Interferon gamma signaling	IL2 signaling events mediated by PI3K
Interferon Signaling	IL2 signaling events mediated by STAT5
Interleukin-6 signaling	IL2-mediated signaling events
Internalization of ErbB1	IL3-mediated signaling events
LKB1 signaling events	IL5-mediated signaling events
mTOR signaling pathway	Insulin Pathway
Nectin adhesion pathway	Integrin family cell surface interactions
PAR1-mediated thrombin signaling events	Integrin-linked kinase signaling
PDGF receptor signaling network	Internalization of ErbB1
PDGFR-beta signaling pathway	Intrinsic Pathway for Apoptosis
Plasma membrane estrogen receptor signaling	LKB1 signaling events
Proteoglycan syndecan-mediated signaling events	mTOR signaling pathway
RAC1 signaling pathway	Nectin adhesion pathway
Regulation of CDC42 activity	p38 MAPK signaling pathway
Regulation of IFNA signaling	p53 pathway
Regulation of IFNG signaling	PAR1-mediated thrombin signaling events
Regulation of RAC1 activity	PDGF receptor signaling network
Regulation of RhoA activity	PDGFR-beta signaling pathway
RhoA signaling pathway	Plasma membrane estrogen receptor signaling
S1P1 pathway	Proteoglycan syndecan-mediated signaling events
Signaling by Interleukins	RAC1 signaling pathway
Signaling events mediated by focal adhesion kinase	Regulation of CDC42 activity
Signaling events mediated by HGF	Regulation of cytoplasmic and nuclear SMAD2/3 signaling
Signaling events mediated by PTP1B	Regulation of nuclear SMAD2/3 signaling
Signaling events mediated by TCPTP	Regulation of p38-alpha and p38-beta
Signaling events mediated by VEGFR1 and VEGFR2	Regulation of RAC1 activity
Sphingosine 1-phosphate (S1P) pathway	Regulation of RhoA activity
Syndecan-1-mediated signaling events	Retinoic acid receptors-mediated signaling
Thrombin/protease-activated receptor (PAR) pathway	RhoA signaling pathway
TRAIL signaling pathway	Role of Calcineurin-dependent NFAT signaling in lymphocytes
uPA and uPAR-mediated signaling	RXR and RAR heterodimerization with other nuclear receptor
VEGF and VEGFR signaling network	S1P1 pathway
	Signaling events mediated by focal adhesion kinase
GNAI2	Signaling events mediated by HGF
Activation of GABAB receptors	Signaling events mediated by Stem cell factor receptor (c-Kit)
Adenylate cyclase inhibitory pathway	Signaling events mediated by VEGFR1 and VEGFR2
ADP signalling through P2Y purinoceptor 12	Sphingosine 1-phosphate (S1P) pathway
Alpha9 beta1 integrin signaling events	Syndecan-1-mediated signaling events
Arf6 downstream pathway	TGF-beta receptor signaling
Arf6 signaling events	Thrombin/protease-activated receptor (PAR) pathway
Arf6 trafficking events	TNF receptor signaling pathway
Beta1 integrin cell surface interactions	TRAIL signaling pathway
Class I PI3K signaling events	uPA and uPAR-mediated signaling
Class I PI3K signaling events mediated by Akt	Validated targets of C-MYC transcriptional repression
CXCR3-mediated signaling events	VEGF and VEGFR signaling network
CXCR4-mediated signaling events
EGF receptor (ErbB1) signaling pathway
EGFR-dependent Endothelin signaling events
Endothelins
ErbB receptor signaling network
ErbB1 downstream signaling
G alpha (i) signalling events
G alpha (s) signalling events
G alpha (z) signalling events
GABA B receptor activation
GABA receptor activation
Glypican 1 network
Glypican pathway
GMCSF-mediated signaling events
GPCR downstream signaling
G-protein activation
G-protein mediated events
Hedgehog signaling events mediated by Gli proteins
Hemostasis
IFN-gamma pathway
IGF1 pathway
IL3-mediated signaling events
IL5-mediated signaling events
IL8- and CXCR1-mediated signaling events
IL8- and CXCR2-mediated signaling events
IL8-mediated signaling events
Inhibition of adenylate cyclase pathway
Insulin Pathway
Integrin family cell surface interactions
Internalization of ErbB1
LKB1 signaling events
LPA receptor mediated events
mTOR signaling pathway
Nectin adhesion pathway
Neurotransmitter Receptor Binding
Nongenotropic Androgen signaling
Opioid Signalling
PAR1-mediated thrombin signaling events
PDGF receptor signaling network
PDGFR-beta signaling pathway
Plasma membrane estrogen receptor signaling
Platelet activation, signaling and aggregation
PLC beta mediated events
Proteoglycan syndecan-mediated signaling events
S1P1 pathway
S1P2 pathway
S1P3 pathway
S1P4 pathway
S1P5 pathway
Signal amplification
Signal Transduction
Signaling by GPCR
Signaling events mediated by focal adhesion kinase
Signaling events mediated by HGF
Signaling events mediated by the Hedgehog family
Signaling events mediated by VEGFR1 and VEGFR2
Sphingosine 1-phosphate (S1P) pathway
Syndecan-1-mediated signaling events
Thrombin/protease-activated receptor (PAR) pathway
Thromboxane A2 receptor signaling
TRAIL signaling pathway
Transmission across Chemical Synapses
uPA and uPAR-mediated signaling
VEGF and VEGFR signaling network
